# Supplementary material for: 1-(1H-Imidazo[4,5-f][1,10]phenan­throlin-2-yl)naphthalen-2-ol
Source: Acta Crystallogr Sect E Struct Rep Online. 2011 Feb 26;67(Pt 3):o725. doi: 10.1107/S1600536811005861 (PMC3052124; doi:10.1107/S1600536811005861)
Supplement: Supplementary file 1 [file e-67-0o725-sup1.cif]

##############################################################################
###                                                                        ###
###        Electronic paper (Acta Crystallographica Section E)             ###
###                                                                        ###
##############################################################################
#                                                                            #
# This CIF contains the data in a paper accepted for publication in Acta     #
# Crystallographica Section E. It conforms to the requirements of Notes      #
# for Authors for Section E, and has been peer reviewed under the auspices   #
# of the IUCr Commission on Journals.                                        #
#                                                                            #
# Full details of the Crystallographic Information File format               #
# are given in the paper "The Crystallographic Information File (CIF):       #
# a New Standard Archive File for Crystallography" by S. R. Hall, F. H.      #
# Allen and I. D. Brown [Acta Cryst. (1991), A47, 655-685].                  #
#                                                                            #
# The current version of the core CIF dictionary is obtainable from          #
# ftp://ftp.iucr.org/pub/cif_core.dic. The current version number is 2.4.    #
#                                                                            #
# Software is freely available for graphical display of the structure(s) in  #
# this CIF.  For information consult the CIF home page http://www.iucr.org/  #
# cif/home.html                                                              #
#                                                                            #
# This file may be used for bona fide research purposes within the           #
# scientific community so long as proper attribution is given to the journal # 
# article from which it was obtained.                                        #
#                                                                            #
##############################################################################
                                             
data_global
_audit_creation_method     'SHELXL97'
_journal_date_recd_electronic     2011-02-08
_journal_date_accepted     2011-02-16
_journal_name_full     'Acta Crystallographica, Section E'
_journal_year     2011
_journal_volume     67
_journal_issue      3
_journal_page_first     o725
_journal_page_last     o725
_journal_paper_category     QO
_journal_coeditor_code     LH5209
_publ_contact_author_name     'Professor Xiu-Yan Wang'
_publ_contact_author_address
;
College of Chemistry,
Jilin Normal University,
Siping 136000,
People's Republic of China.
and
Key Laboratory of Preparation and
Applications of Environmentally Friendly Materials
(Jilin Normal University),
Ministry of Education,
People's Republic of China.
;
_publ_contact_author_email     'wangxiuyan2001@yahoo.com.cn'
_publ_contact_author_fax     ?
_publ_contact_author_phone     ?
_publ_section_title
;
1-(1<i>H</i>-Imidazo[4,5-<i>f</i>][1,10]phenanthrolin-2-yl)naphthalen-2-ol
;
loop_
    _publ_author_name
    _publ_author_address
    'Xiu-Yan Wang'
;
College of Chemistry,
Jilin Normal University,
Siping 136000,
People's Republic of China
and Key Laboratory of Preparation and
Applications of Environmentally Friendly Materials (Jilin Normal University),
Ministry of Education,
People's Republic of China
;
    'Shuai Ma'
;
College of Chemistry,
Jilin Normal University,
Siping 136000,
People's Republic of China
and Key Laboratory of Preparation and
Applications of Environmentally Friendly Materials (Jilin Normal University),
Ministry of Education,
People's Republic of China
;
    'Yu He'
;
College of Chemistry,
Jilin Normal University,
Siping 136000,
People's Republic of China
and Key Laboratory of Preparation and
Applications of Environmentally Friendly Materials (Jilin Normal University),
Ministry of Education,
People's Republic of China
;
data_I
_audit_creation_method     SHELXL-97
_chemical_name_systematic
;
1-(1<i>H</i>-Imidazo[4,5-<i>f</i>][1,10]phenanthrolin-2-yl)naphthalen-2-ol
;
_chemical_name_common     ?
_chemical_formula_moiety     'C23 H14 N4 O'
_chemical_formula_sum     'C23 H14 N4 O'
_chemical_formula_iupac     'C23 H14 N4 O'
_chemical_formula_weight     362.38
_chemical_melting_point     ?
_symmetry_cell_setting     tetragonal
_symmetry_space_group_name_H-M     'I 41 c d '
_symmetry_space_group_name_Hall     'I 4bw -2c'
loop_
    _symmetry_equiv_pos_as_xyz
    'x, y, z'
    '-x, -y, z'
    '-y, x+1/2, z+1/4'
    'y, -x+1/2, z+1/4'
    '-x, y, z+1/2'
    'x, -y, z+1/2'
    'y+1/2, x, z+1/4'
    '-y+1/2, -x, z+1/4'
    'x+1/2, y+1/2, z+1/2'
    '-x+1/2, -y+1/2, z+1/2'
    '-y+1/2, x+1, z+3/4'
    'y+1/2, -x+1, z+3/4'
    '-x+1/2, y+1/2, z+1'
    'x+1/2, -y+1/2, z+1'
    'y+1, x+1/2, z+3/4'
    '-y+1, -x+1/2, z+3/4'
_cell_length_a     22.5800(4)
_cell_length_b     22.5800(4)
_cell_length_c     13.7196(5)
_cell_angle_alpha     90.00
_cell_angle_beta     90.00
_cell_angle_gamma     90.00
_cell_volume     6995.0(3)
_cell_formula_units_Z     16
_cell_measurement_reflns_used     3433
_cell_measurement_theta_min     1.80
_cell_measurement_theta_max     26.02
_cell_measurement_temperature     293(2)
_exptl_crystal_description     block
_exptl_crystal_colour     'pale yellow'
_exptl_crystal_size_max     0.30
_exptl_crystal_size_mid     0.21
_exptl_crystal_size_min     0.18
_exptl_crystal_density_diffrn     1.376
_exptl_crystal_density_meas     ?
_exptl_crystal_density_method     'not measured'
_exptl_crystal_F_000     3008
_exptl_absorpt_coefficient_mu     0.088
_exptl_absorpt_correction_type     multi-scan
_exptl_absorpt_process_details     '(SADABS; Sheldrick, 1996)'
_exptl_absorpt_correction_T_min     0.41
_exptl_absorpt_correction_T_max     0.72
_exptl_special_details
;
;
_diffrn_ambient_temperature     293(2)
_diffrn_radiation_type     MoK\a
_diffrn_radiation_wavelength     0.71073
_diffrn_radiation_source     'fine-focus sealed tube'
_diffrn_radiation_monochromator     graphite
_diffrn_measurement_device_type     'Bruker APEX diffractometer'
_diffrn_measurement_method     '\f and \w scans'
_diffrn_detector_area_resol_mean     ?
_diffrn_reflns_number     18374
_diffrn_reflns_av_R_equivalents     0.0219
_diffrn_reflns_av_sigmaI/netI     0.0153
_diffrn_reflns_theta_min     1.80
_diffrn_reflns_theta_max     26.02
_diffrn_reflns_theta_full     25.00
_diffrn_measured_fraction_theta_max     1.000
_diffrn_measured_fraction_theta_full     1.000
_diffrn_reflns_limit_h_min     -27
_diffrn_reflns_limit_h_max     27
_diffrn_reflns_limit_k_min     -27
_diffrn_reflns_limit_k_max     20
_diffrn_reflns_limit_l_min     -16
_diffrn_reflns_limit_l_max     16
_diffrn_standards_number     0
_diffrn_standards_interval_count     0
_diffrn_standards_interval_time     0
_diffrn_standards_decay_%     0
_refine_special_details
;
 Refinement of F^2^ against ALL reflections.  The weighted R-factor wR and
 goodness of fit S are based on F^2^, conventional R-factors R are based
 on F, with F set to zero for negative F^2^. The threshold expression of
 F^2^ > 2sigma(F^2^) is used only for calculating R-factors(gt) etc. and is
 not relevant to the choice of reflections for refinement.  R-factors based
 on F^2^ are statistically about twice as large as those based on F, and R-
 factors based on ALL data will be even larger.
;
_reflns_number_total     3433
_reflns_number_gt     3153
_reflns_threshold_expression     I>2\s(I)
_refine_ls_structure_factor_coef     Fsqd
_refine_ls_matrix_type     full
_refine_ls_R_factor_all     0.0351
_refine_ls_R_factor_gt     0.0307
_refine_ls_wR_factor_gt     0.0770
_refine_ls_wR_factor_ref     0.0811
_refine_ls_goodness_of_fit_ref     1.058
_refine_ls_restrained_S_all     1.057
_refine_ls_number_reflns     3433
_refine_ls_number_parameters     253
_refine_ls_number_restraints     1
_refine_ls_hydrogen_treatment     constr
_refine_ls_weighting_scheme     calc
_refine_ls_weighting_details
         'calc w=1/[\s^2^(Fo^2^)+(0.0457P)^2^+1.1603P] where P=(Fo^2^+2Fc^2^)/3'
_atom_sites_solution_hydrogens     geom
_atom_sites_solution_primary     direct
_atom_sites_solution_secondary     difmap
_refine_ls_shift/su_max     0.001
_refine_ls_shift/su_mean     0.000
_refine_diff_density_max     0.124
_refine_diff_density_min     -0.138
_refine_ls_extinction_method     none
_refine_ls_extinction_coef     ?
_refine_ls_abs_structure_details     'Flack (1983), 1629 Friedel pairs'
_refine_ls_abs_structure_Flack     0.0(13)
loop_
    _atom_type_symbol
    _atom_type_description
    _atom_type_scat_dispersion_real
    _atom_type_scat_dispersion_imag
    _atom_type_scat_source
    'C' 'C' 0.0033 0.0016
                         'International Tables Vol C Tables 4.2.6.8 and 6.1.1.4'
    'H' 'H' 0.0000 0.0000
                         'International Tables Vol C Tables 4.2.6.8 and 6.1.1.4'
    'N' 'N' 0.0061 0.0033
                         'International Tables Vol C Tables 4.2.6.8 and 6.1.1.4'
    'O' 'O' 0.0106 0.0060
                         'International Tables Vol C Tables 4.2.6.8 and 6.1.1.4'
_computing_data_collection     'SMART (Bruker, 1997)'
_computing_cell_refinement     'SAINT (Bruker, 1999)'
_computing_data_reduction     'SAINT (Bruker, 1999)'
_computing_structure_solution     'SHELXS97 (Sheldrick, 2008)'
_computing_structure_refinement     'SHELXL97 (Sheldrick, 2008)'
_computing_molecular_graphics     'SHELXTL (Sheldrick, 2008)'
_computing_publication_material     'SHELXL97 (Sheldrick, 2008)'
loop_
    _atom_site_type_symbol
    _atom_site_label
    _atom_site_fract_x
    _atom_site_fract_y
    _atom_site_fract_z
    _atom_site_U_iso_or_equiv
    _atom_site_adp_type
    _atom_site_calc_flag
    _atom_site_refinement_flags
    _atom_site_occupancy
    _atom_site_disorder_assembly
    _atom_site_disorder_group
    N N4 0.15231(6) 0.04557(6) 0.26423(9) 0.0422(3) Uani d . 1 . .
    H H4 0.1345 0.0224 0.3045 0.051 Uiso calc R 1 . .
    O O1 0.15580(7) 0.17926(6) 0.40232(9) 0.0690(4) Uani d . 1 . .
    H H1 0.1466 0.2049 0.4418 0.104 Uiso calc R 1 . .
    N N1 0.14620(7) 0.08057(7) -0.13144(9) 0.0534(4) Uani d . 1 . .
    C C14 0.19348(7) 0.14069(7) 0.44439(12) 0.0468(4) Uani d . 1 . .
    N N2 0.08332(6) -0.01202(7) -0.06297(11) 0.0569(4) Uani d . 1 . .
    C C4 0.11269(7) 0.02173(7) 0.00293(11) 0.0442(4) Uani d . 1 . .
    C C12 0.19309(6) 0.08738(6) 0.28685(10) 0.0389(3) Uani d . 1 . .
    N N3 0.21230(5) 0.11616(5) 0.20892(9) 0.0398(3) Uani d . 1 . .
    C C11 0.18392(7) 0.10501(6) 0.02914(10) 0.0386(3) Uani d . 1 . .
    C C3 0.14849(6) 0.07058(7) -0.03403(10) 0.0421(3) Uani d . 1 . .
    C C18 0.25212(6) 0.05078(7) 0.42951(11) 0.0437(3) Uani d . 1 . .
    C C13 0.21381(7) 0.09461(7) 0.38867(11) 0.0410(3) Uani d . 1 . .
    C C20 0.31013(8) -0.03905(8) 0.41619(17) 0.0641(5) Uani d . 1 . .
    H H20 0.3238 -0.0707 0.3791 0.077 Uiso calc R 1 . .
    C C9 0.14476(6) 0.04705(6) 0.16521(10) 0.0390(3) Uani d . 1 . .
    C C1 0.21610(9) 0.15939(8) -0.11023(13) 0.0585(5) Uani d . 1 . .
    H H1A 0.2389 0.1889 -0.1391 0.070 Uiso calc R 1 . .
    C C19 0.27385(7) 0.00224(8) 0.37510(13) 0.0516(4) Uani d . 1 . .
    H H19 0.2632 -0.0016 0.3099 0.062 Uiso calc R 1 . .
    C C21 0.30698(8) 0.01212(10) 0.56875(15) 0.0677(6) Uani d . 1 . .
    H H21 0.3185 0.0151 0.6337 0.081 Uiso calc R 1 . .
    C C15 0.21017(8) 0.14513(9) 0.54344(13) 0.0576(4) Uani d . 1 . .
    H H15 0.1961 0.1762 0.5815 0.069 Uiso calc R 1 . .
    C C8 0.10968(7) 0.01000(7) 0.10380(11) 0.0422(3) Uani d . 1 . .
    C C10 0.18153(6) 0.09101(6) 0.13142(10) 0.0373(3) Uani d . 1 . .
    C C7 0.07478(8) -0.03699(8) 0.13643(14) 0.0582(4) Uani d . 1 . .
    H H7 0.0721 -0.0458 0.2025 0.070 Uiso calc R 1 . .
    C C17 0.26900(7) 0.05588(8) 0.52860(13) 0.0516(4) Uani d . 1 . .
    C C2 0.17893(9) 0.12442(9) -0.16609(13) 0.0613(5) Uani d . 1 . .
    H H2 0.1768 0.1323 -0.2325 0.074 Uiso calc R 1 . .
    C C16 0.24695(8) 0.10373(10) 0.58300(13) 0.0601(5) Uani d . 1 . .
    H H16 0.2578 0.1073 0.6481 0.072 Uiso calc R 1 . .
    C C5 0.05054(10) -0.05570(10) -0.02947(17) 0.0720(6) Uani d . 1 . .
    H H5 0.0300 -0.0787 -0.0744 0.086 Uiso calc R 1 . .
    C C6 0.04461(9) -0.06976(9) 0.06877(17) 0.0729(6) Uani d . 1 . .
    H H6 0.0205 -0.1010 0.0882 0.087 Uiso calc R 1 . .
    C C23 0.21879(8) 0.14991(7) -0.01156(12) 0.0473(4) Uani d . 1 . .
    H H23 0.2433 0.1729 0.0276 0.057 Uiso calc R 1 . .
    C C22 0.32682(9) -0.03397(10) 0.51413(19) 0.0726(6) Uani d . 1 . .
    H H22 0.3516 -0.0623 0.5419 0.087 Uiso calc R 1 . .
loop_
    _atom_site_aniso_label
    _atom_site_aniso_U_11
    _atom_site_aniso_U_22
    _atom_site_aniso_U_33
    _atom_site_aniso_U_12
    _atom_site_aniso_U_13
    _atom_site_aniso_U_23
    N4 0.0482(7) 0.0475(7) 0.0308(6) -0.0029(6) 0.0025(5) 0.0074(5)
    O1 0.0956(10) 0.0655(8) 0.0461(7) 0.0325(7) -0.0183(7) -0.0127(6)
    N1 0.0634(9) 0.0683(9) 0.0286(6) 0.0102(7) 0.0019(6) -0.0026(6)
    C14 0.0506(8) 0.0539(9) 0.0358(8) 0.0075(7) -0.0057(7) 0.0015(7)
    N2 0.0590(8) 0.0651(9) 0.0467(8) -0.0034(7) 0.0024(7) -0.0196(7)
    C4 0.0427(8) 0.0511(9) 0.0387(8) 0.0058(7) 0.0031(6) -0.0095(7)
    C12 0.0418(7) 0.0431(7) 0.0318(7) 0.0050(6) -0.0003(6) 0.0024(6)
    N3 0.0430(6) 0.0443(6) 0.0321(6) 0.0014(5) 0.0008(5) 0.0029(5)
    C11 0.0424(7) 0.0433(8) 0.0303(7) 0.0072(6) 0.0043(6) 0.0024(6)
    C3 0.0438(8) 0.0503(8) 0.0321(8) 0.0092(6) 0.0043(6) -0.0041(6)
    C18 0.0381(7) 0.0521(8) 0.0409(8) -0.0018(6) -0.0005(6) 0.0117(7)
    C13 0.0442(8) 0.0489(8) 0.0299(7) 0.0002(6) -0.0014(6) 0.0058(6)
    C20 0.0497(9) 0.0542(10) 0.0883(15) 0.0043(7) 0.0029(10) 0.0120(10)
    C9 0.0421(7) 0.0444(8) 0.0304(7) 0.0022(6) 0.0033(6) 0.0036(6)
    C1 0.0691(11) 0.0645(11) 0.0417(9) 0.0023(8) 0.0123(8) 0.0152(8)
    C19 0.0458(8) 0.0523(9) 0.0566(10) 0.0011(7) 0.0016(7) 0.0069(8)
    C21 0.0561(10) 0.0880(15) 0.0590(11) -0.0003(10) -0.0157(9) 0.0290(10)
    C15 0.0649(10) 0.0704(11) 0.0375(9) 0.0043(8) -0.0026(8) -0.0084(8)
    C8 0.0417(8) 0.0443(8) 0.0405(8) 0.0017(6) 0.0039(6) -0.0036(6)
    C10 0.0398(7) 0.0424(8) 0.0297(7) 0.0029(6) 0.0016(6) 0.0008(6)
    C7 0.0633(11) 0.0557(10) 0.0557(11) -0.0100(8) 0.0084(8) 0.0002(8)
    C17 0.0441(8) 0.0673(10) 0.0433(9) -0.0035(7) -0.0061(7) 0.0154(8)
    C2 0.0767(12) 0.0770(12) 0.0302(8) 0.0113(10) 0.0063(8) 0.0087(8)
    C16 0.0627(10) 0.0864(13) 0.0314(7) -0.0018(10) -0.0115(8) 0.0070(8)
    C5 0.0764(13) 0.0718(12) 0.0679(13) -0.0183(10) 0.0033(11) -0.0268(11)
    C6 0.0809(13) 0.0620(12) 0.0756(15) -0.0267(10) 0.0108(11) -0.0115(10)
    C23 0.0529(9) 0.0505(9) 0.0387(8) 0.0023(7) 0.0061(7) 0.0043(7)
    C22 0.0569(11) 0.0678(13) 0.0932(16) 0.0089(9) -0.0099(11) 0.0312(12)
_geom_special_details
;
 All esds (except the esd in the dihedral angle between two l.s. planes)
 are estimated using the full covariance matrix.  The cell esds are taken
 into account individually in the estimation of esds in distances, angles
 and torsion angles; correlations between esds in cell parameters are only
 used when they are defined by crystal symmetry.  An approximate (isotropic)
 treatment of cell esds is used for estimating esds involving l.s. planes.
;
loop_
    _geom_bond_atom_site_label_1
    _geom_bond_atom_site_label_2
    _geom_bond_site_symmetry_2
    _geom_bond_distance
    _geom_bond_publ_flag
    N4 C12 . 1.3548(19) ?
    N4 C9 . 1.3697(19) ?
    N4 H4 . 0.8600 ?
    O1 C14 . 1.3476(18) ?
    O1 H1 . 0.8200 ?
    N1 C2 . 1.324(2) ?
    N1 C3 . 1.3563(19) ?
    C14 C13 . 1.370(2) ?
    C14 C15 . 1.414(2) ?
    N2 C5 . 1.316(3) ?
    N2 C4 . 1.356(2) ?
    C4 C8 . 1.411(2) ?
    C4 C3 . 1.459(2) ?
    C12 N3 . 1.3241(18) ?
    C12 C13 . 1.482(2) ?
    N3 C10 . 1.3912(19) ?
    C11 C23 . 1.400(2) ?
    C11 C3 . 1.413(2) ?
    C11 C10 . 1.4394(19) ?
    C18 C19 . 1.414(2) ?
    C18 C17 . 1.417(2) ?
    C18 C13 . 1.429(2) ?
    C20 C19 . 1.363(3) ?
    C20 C22 . 1.400(3) ?
    C20 H20 . 0.9300 ?
    C9 C10 . 1.375(2) ?
    C9 C8 . 1.427(2) ?
    C1 C23 . 1.372(2) ?
    C1 C2 . 1.384(3) ?
    C1 H1A . 0.9300 ?
    C19 H19 . 0.9300 ?
    C21 C22 . 1.358(3) ?
    C21 C17 . 1.420(2) ?
    C21 H21 . 0.9300 ?
    C15 C16 . 1.363(3) ?
    C15 H15 . 0.9300 ?
    C8 C7 . 1.395(2) ?
    C7 C6 . 1.369(3) ?
    C7 H7 . 0.9300 ?
    C17 C16 . 1.404(3) ?
    C2 H2 . 0.9300 ?
    C16 H16 . 0.9300 ?
    C5 C6 . 1.391(3) ?
    C5 H5 . 0.9300 ?
    C6 H6 . 0.9300 ?
    C23 H23 . 0.9300 ?
    C22 H22 . 0.9300 ?
loop_
    _geom_angle_atom_site_label_1
    _geom_angle_atom_site_label_2
    _geom_angle_atom_site_label_3
    _geom_angle_site_symmetry_1
    _geom_angle_site_symmetry_3
    _geom_angle
    _geom_angle_publ_flag
    C12 N4 C9 . . 107.15(12) ?
    C12 N4 H4 . . 126.4 ?
    C9 N4 H4 . . 126.4 ?
    C14 O1 H1 . . 109.5 ?
    C2 N1 C3 . . 117.19(16) ?
    O1 C14 C13 . . 117.60(14) ?
    O1 C14 C15 . . 122.28(14) ?
    C13 C14 C15 . . 120.07(14) ?
    C5 N2 C4 . . 117.62(16) ?
    N2 C4 C8 . . 121.68(15) ?
    N2 C4 C3 . . 117.67(14) ?
    C8 C4 C3 . . 120.64(14) ?
    N3 C12 N4 . . 112.31(13) ?
    N3 C12 C13 . . 127.13(13) ?
    N4 C12 C13 . . 120.47(13) ?
    C12 N3 C10 . . 104.67(11) ?
    C23 C11 C3 . . 118.18(14) ?
    C23 C11 C10 . . 124.68(14) ?
    C3 C11 C10 . . 117.14(13) ?
    N1 C3 C11 . . 122.32(15) ?
    N1 C3 C4 . . 116.56(14) ?
    C11 C3 C4 . . 121.11(13) ?
    C19 C18 C17 . . 118.45(15) ?
    C19 C18 C13 . . 122.67(14) ?
    C17 C18 C13 . . 118.88(15) ?
    C14 C13 C18 . . 120.65(14) ?
    C14 C13 C12 . . 120.25(13) ?
    C18 C13 C12 . . 118.97(14) ?
    C19 C20 C22 . . 120.18(19) ?
    C19 C20 H20 . . 119.9 ?
    C22 C20 H20 . . 119.9 ?
    N4 C9 C10 . . 106.07(13) ?
    N4 C9 C8 . . 129.82(13) ?
    C10 C9 C8 . . 124.02(13) ?
    C23 C1 C2 . . 118.97(17) ?
    C23 C1 H1A . . 120.5 ?
    C2 C1 H1A . . 120.5 ?
    C20 C19 C18 . . 121.35(17) ?
    C20 C19 H19 . . 119.3 ?
    C18 C19 H19 . . 119.3 ?
    C22 C21 C17 . . 121.23(19) ?
    C22 C21 H21 . . 119.4 ?
    C17 C21 H21 . . 119.4 ?
    C16 C15 C14 . . 119.76(17) ?
    C16 C15 H15 . . 120.1 ?
    C14 C15 H15 . . 120.1 ?
    C7 C8 C4 . . 118.98(16) ?
    C7 C8 C9 . . 124.73(15) ?
    C4 C8 C9 . . 116.26(14) ?
    C9 C10 N3 . . 109.79(12) ?
    C9 C10 C11 . . 120.66(13) ?
    N3 C10 C11 . . 129.55(13) ?
    C6 C7 C8 . . 118.34(18) ?
    C6 C7 H7 . . 120.8 ?
    C8 C7 H7 . . 120.8 ?
    C16 C17 C18 . . 118.50(15) ?
    C16 C17 C21 . . 122.93(18) ?
    C18 C17 C21 . . 118.57(18) ?
    N1 C2 C1 . . 124.50(16) ?
    N1 C2 H2 . . 117.8 ?
    C1 C2 H2 . . 117.8 ?
    C15 C16 C17 . . 122.14(16) ?
    C15 C16 H16 . . 118.9 ?
    C17 C16 H16 . . 118.9 ?
    N2 C5 C6 . . 124.30(18) ?
    N2 C5 H5 . . 117.9 ?
    C6 C5 H5 . . 117.9 ?
    C7 C6 C5 . . 119.06(18) ?
    C7 C6 H6 . . 120.5 ?
    C5 C6 H6 . . 120.5 ?
    C1 C23 C11 . . 118.80(17) ?
    C1 C23 H23 . . 120.6 ?
    C11 C23 H23 . . 120.6 ?
    C21 C22 C20 . . 120.22(17) ?
    C21 C22 H22 . . 119.9 ?
    C20 C22 H22 . . 119.9 ?
loop_
    _geom_hbond_atom_site_label_D
    _geom_hbond_atom_site_label_H
    _geom_hbond_atom_site_label_A
    _geom_hbond_site_symmetry_A
    _geom_hbond_distance_DH
    _geom_hbond_distance_HA
    _geom_hbond_distance_DA
    _geom_hbond_angle_DHA
    N4 H4 N2 6 0.86 2.17 2.9361(19) 149
    N4 H4 N1 6 0.86 2.50 3.191(2) 138
    O1 H1 N3 4 0.82 2.01 2.7203(17) 145
