# Supplementary material for: 1-(1H-Imidazo[4,5-f][1,10]phenan­throlin-2-yl)naphthalen-2-ol
Source: Acta Crystallogr Sect E Struct Rep Online. 2011 Feb 26;67(Pt 3):o725. doi: 10.1107/S1600536811005861 (PMC3052124; doi:10.1107/S1600536811005861)
Supplement: Supplementary file 2 [file e-67-0o725-Isup2.hkl]

#
# h,k,l, Fc-squared, Fo-squared, sigma(Fo-squared) and status flag
#
data_I
_shelx_title ' wang in I4(1)cd'
_shelx_refln_list_code          4
_shelx_F_calc_maximum      628.03
_exptl_crystal_F_000      3008.00
_reflns_d_resolution_high  0.8102
 
loop_
 _symmetry_equiv_pos_as_xyz
 'x, y, z'
 '-x, -y, z'
 '-y, x+1/2, z+1/4'
 'y, -x+1/2, z+1/4'
 '-x, y, z+1/2'
 'x, -y, z+1/2'
 'y+1/2, x, z+1/4'
 '-y+1/2, -x, z+1/4'
 'x+1/2, y+1/2, z+1/2'
 '-x+1/2, -y+1/2, z+1/2'
 '-y+1/2, x+1, z+3/4'
 'y+1/2, -x+1, z+3/4'
 '-x+1/2, y+1/2, z+1'
 'x+1/2, -y+1/2, z+1'
 'y+1, x+1/2, z+3/4'
 '-y+1, -x+1/2, z+3/4'
 
_cell_length_a    22.5800
_cell_length_b    22.5800
_cell_length_c    13.7196
_cell_angle_alpha  90.000
_cell_angle_beta   90.000
_cell_angle_gamma  90.000
 
_shelx_F_squared_multiplier     1.000
 
loop_
 _refln_index_h
 _refln_index_k
 _refln_index_l
 _refln_F_squared_calc
 _refln_F_squared_meas
 _refln_F_squared_sigma
 _refln_observed_status
   0   0 -16     2016.10     2233.62     88.27 o
   0   2 -16      406.87      366.52     32.57 o
   2   2 -16       19.00       10.82     14.74 o
   1   3 -16       25.05       26.86     10.89 o
   0   4 -16      343.49      337.12     31.12 o
   2   4 -16      347.32      333.45     19.09 o
   4   4 -16      121.46      123.51     19.11 o
   1   5 -16      405.14      533.06     30.86 o
   3   5 -16      234.84      269.53     16.40 o
   0   6 -16        4.46       16.63     13.29 o
   2   6 -16      194.61      315.91     33.75 o
   4   6 -16       30.88        1.03      9.62 o
   6   6 -16      284.96      308.56     25.38 o
   1   7 -16       51.53       86.25     11.42 o
   3   7 -16        2.54       -6.66     10.58 o
   5   7 -16       76.26       79.27     12.49 o
   0   8 -16      178.30      250.03     21.34 o
   2   8 -16      201.16      263.40     16.14 o
   4   8 -16      116.05      123.08     13.25 o
   1   9 -16       28.43       33.43     10.85 o
   1   2 -15        2.18        1.11      8.79 o
   2   3 -15       61.97       95.17     11.19 o
   1   4 -15       40.79       36.84     10.30 o
   3   4 -15       10.50       31.95      9.26 o
   2   5 -15       89.94       91.02     11.89 o
   4   5 -15      143.29      135.59     12.89 o
   1   6 -15       12.54        6.96      8.87 o
   3   6 -15        9.39        3.29      7.81 o
   5   6 -15      219.52      240.97     15.30 o
   2   7 -15      108.85      141.33     12.34 o
   4   7 -15        2.28       13.62      7.90 o
   6   7 -15      183.23      236.93     15.43 o
   1   8 -15       36.53       40.79      9.27 o
   3   8 -15      100.39      105.96     11.94 o
   5   8 -15      181.59      209.91     13.64 o
   7   8 -15       23.86        8.02     12.59 o
   2   9 -15      275.54      327.22     21.78 o
   4   9 -15        8.57        8.87      8.78 o
   6   9 -15      132.75      160.98     13.72 o
   8   9 -15      191.16      238.17     15.91 o
   1  10 -15      136.06      156.57     13.52 o
   3  10 -15       26.89       17.37      9.85 o
   5  10 -15      110.18      151.55     12.89 o
   7  10 -15      458.31      511.18     20.79 o
   2  11 -15       45.33       59.26     11.98 o
   4  11 -15      159.79      159.55     16.02 o
   6  11 -15       30.60       50.63     11.07 o
   1  12 -15       97.54      115.73     13.00 o
   3  12 -15       21.24       25.09     10.09 o
   1   1 -14        1.28       -1.72      9.30 o
   0   2 -14      598.61      540.22     21.23 o
   1   3 -14      417.81      367.74     13.05 o
   3   3 -14      282.64      222.21     19.11 o
   0   4 -14       63.90       54.02     12.36 o
   2   4 -14       30.89       31.53      7.62 o
   1   5 -14      300.09      283.02     14.57 o
   3   5 -14       50.84       44.78      8.25 o
   5   5 -14      524.48      615.50     24.73 o
   0   6 -14      312.94      310.42     21.34 o
   2   6 -14      498.98      451.07     17.39 o
   4   6 -14       18.70       14.84      8.02 o
   1   7 -14      285.98      304.62     15.09 o
   3   7 -14      104.21       78.83     10.27 o
   5   7 -14      264.25      269.72     14.59 o
   7   7 -14      160.47      143.17     15.17 o
   0   8 -14      374.08      374.07     30.28 o
   2   8 -14      114.72      111.79     11.67 o
   4   8 -14       58.68       60.26     10.30 o
   6   8 -14       29.95       29.38      8.88 o
   1   9 -14      233.44      240.35     14.72 o
   3   9 -14       21.71       10.43      8.78 o
   5   9 -14       27.13       24.71      8.95 o
   7   9 -14       57.60       71.86      9.51 o
   9   9 -14       73.26      117.70     15.17 o
   0  10 -14      240.49      257.88     21.34 o
   2  10 -14      127.73      111.88     11.67 o
   4  10 -14       60.39       37.22      9.69 o
   6  10 -14      436.49      416.53     17.83 o
   8  10 -14       68.37       78.02     10.38 o
   1  11 -14      164.90      188.54     13.80 o
   3  11 -14        7.98       13.13     10.58 o
   5  11 -14      181.18      197.63     18.59 o
   7  11 -14       90.55      110.08     12.28 o
   9  11 -14      336.85      442.70     20.36 o
  11  11 -14       67.00       80.89     14.63 o
   0  12 -14       91.68       96.31     16.89 o
   2  12 -14        2.26       -8.59     10.73 o
   4  12 -14      115.12      110.35     17.16 o
   6  12 -14      100.59      165.66     14.40 o
   8  12 -14       84.06      108.34     12.43 o
  10  12 -14        4.68       -5.89     10.18 o
   1  13 -14       16.96       16.94      9.62 o
   3  13 -14       73.93       53.46     11.07 o
   5  13 -14      304.09      307.34     16.81 o
   7  13 -14      369.22      334.16     17.83 o
   0  14 -14      151.12      141.98     19.70 o
   2  14 -14      104.98       93.55     12.53 o
   4  14 -14      122.71      134.35     12.58 o
   6  14 -14      110.26      132.04     13.25 o
   1  15 -14      100.81      104.02     13.18 o
   3  15 -14       14.72       19.40     10.65 o
   1   2 -13      462.01      460.39     13.02 o
   2   3 -13     2271.11     2113.16     22.94 o
   1   4 -13        4.59       20.50      8.04 o
   3   4 -13      666.62      688.19     15.34 o
   2   5 -13      663.54      596.35     18.47 o
   4   5 -13      436.43      457.75     13.74 o
   1   6 -13     1134.47     1092.41     21.33 o
   3   6 -13      222.53      203.98     12.82 o
   5   6 -13      338.59      343.64     18.70 o
   2   7 -13      670.36      634.42     19.17 o
   4   7 -13      504.25      555.96     16.86 o
   6   7 -13      313.60      296.89     13.73 o
   1   8 -13     1148.65     1034.21     23.40 o
   3   8 -13      749.03      749.01     20.25 o
   5   8 -13      139.54      138.83     10.54 o
   7   8 -13       77.71       68.13      8.93 o
   2   9 -13      485.83      478.62     18.36 o
   4   9 -13      184.97      182.12     13.06 o
   6   9 -13       24.35       22.09      8.20 o
   8   9 -13       29.16       19.69      9.09 o
   1  10 -13      136.86      147.61     11.13 o
   3  10 -13      567.37      592.02     23.32 o
   5  10 -13       23.95        4.29      8.95 o
   7  10 -13       16.30       10.59      8.03 o
   9  10 -13       68.20      104.02     11.44 o
   2  11 -13      909.93      884.63     24.61 o
   4  11 -13      286.65      262.52     15.02 o
   6  11 -13       34.86       18.70      8.84 o
   8  11 -13      110.11      117.93     10.02 o
  10  11 -13        1.94       -8.03      8.03 o
   1  12 -13      437.88      407.43     18.09 o
   3  12 -13      225.00      225.50     14.57 o
   5  12 -13      732.79      787.29     23.17 o
   7  12 -13      154.39      145.32     11.78 o
   9  12 -13      273.14      334.19     14.39 o
  11  12 -13       53.64       57.68     10.09 o
   2  13 -13      145.82      129.86     12.76 o
   4  13 -13      393.22      357.00     30.62 o
   6  13 -13       56.44       52.35     10.85 o
   8  13 -13      113.92      119.68     14.81 o
  10  13 -13        4.78       -2.86      8.33 o
  12  13 -13       87.86       87.86     11.62 o
   1  14 -13       41.15       58.07     10.36 o
   3  14 -13       19.57       14.18      8.76 o
   5  14 -13       96.95      120.54     12.54 o
   7  14 -13      110.04      119.00     13.25 o
   9  14 -13      171.35      197.63     14.21 o
  11  14 -13        1.88        0.35      8.91 o
   2  15 -13       90.15      100.52     12.87 o
   4  15 -13      505.72      572.84     19.98 o
   6  15 -13      373.16      406.66     19.28 o
   8  15 -13      210.46      224.97     15.68 o
   1  16 -13       90.24      109.09     12.23 o
   3  16 -13      129.92      128.53     13.25 o
   5  16 -13      139.81      173.85     16.50 o
   7  16 -13      113.47      111.26     16.02 o
   2  17 -13      357.85      395.14     19.16 o
   4  17 -13       38.93       42.54     11.07 o
   0   0 -12     2405.78     2224.58     50.15 o
   0   2 -12     1003.45      906.29     19.41 o
   2   2 -12      777.66      671.41     21.40 o
   1   3 -12     1076.24      989.75     16.46 o
   0   4 -12      308.73      246.24     15.35 o
   2   4 -12     1031.16      979.87     15.64 o
   4   4 -12      643.42      587.09     20.98 o
   1   5 -12     3301.82     2964.08     41.48 o
   3   5 -12     2446.32     2354.94     27.12 o
   0   6 -12      642.94      563.23     24.83 o
   2   6 -12      428.95      425.99     18.13 o
   4   6 -12      887.89      868.15     18.02 o
   6   6 -12     3325.01     3323.70     74.14 o
   1   7 -12       98.53       93.06     10.80 o
   3   7 -12       91.79       79.81      8.33 o
   5   7 -12       95.06       89.23      8.60 o
   0   8 -12     1930.66     1832.90     40.45 o
   2   8 -12     1650.63     1598.14     27.56 o
   4   8 -12      672.11      630.63     15.61 o
   6   8 -12      107.78      103.64      9.05 o
   8   8 -12      708.89      686.75     26.40 o
   1   9 -12      689.35      769.39     20.79 o
   3   9 -12      687.96      735.65     20.48 o
   5   9 -12      554.52      578.41     18.03 o
   7   9 -12      255.09      256.74     12.52 o
   0  10 -12     2291.28     2265.27     40.02 o
   2  10 -12      893.90      850.14     22.36 o
   4  10 -12     1227.86     1157.65     22.37 o
   6  10 -12      289.13      285.14     12.62 o
   8  10 -12       17.33        9.21      7.12 o
  10  10 -12      367.11      375.60     23.40 o
   1  11 -12      478.64      540.40     17.93 o
   3  11 -12     1080.98     1057.54     23.40 o
   5  11 -12      109.55      115.51     10.85 o
   7  11 -12     1039.09     1044.04     20.12 o
   9  11 -12      181.27      171.35     11.88 o
   0  12 -12       89.25       84.73     16.89 o
   2  12 -12     2077.21     2086.78     30.15 o
   4  12 -12      275.90      240.96     14.82 o
   6  12 -12     1022.60     1054.29     22.52 o
   8  12 -12      107.78      111.41     12.15 o
  10  12 -12       70.24       54.42      9.59 o
  12  12 -12      195.47      237.48     28.84 o
   1  13 -12      868.73      896.82     28.50 o
   3  13 -12      559.88      563.09     19.75 o
   5  13 -12       33.43       36.78      9.69 o
   7  13 -12      928.22      955.84     23.40 o
   9  13 -12      130.50      146.08     11.04 o
  11  13 -12      189.83      203.95     13.35 o
   0  14 -12     2783.92     2886.15     56.84 o
   2  14 -12       86.39      102.71     10.91 o
   4  14 -12      262.75      243.73     15.09 o
   6  14 -12      263.79      266.63     15.30 o
   8  14 -12      661.56      656.18     19.55 o
  10  14 -12      223.96      257.57     13.43 o
  12  14 -12        0.25       -7.60      8.49 o
   1  15 -12      614.12      593.52     20.79 o
   3  15 -12       27.77       24.75      8.87 o
   5  15 -12      110.55      105.61     12.43 o
   7  15 -12      272.88      246.35     15.79 o
   9  15 -12      257.12      207.72     13.74 o
  11  15 -12      285.32      316.40     14.69 o
   0  16 -12      513.95      520.47     46.69 o
   2  16 -12      310.10      310.27     16.60 o
   4  16 -12      129.66      143.96     12.37 o
   6  16 -12      356.13      333.15     17.39 o
   8  16 -12      187.00      162.08     13.24 o
  10  16 -12      132.65      122.45     12.99 o
   1  17 -12       21.78       16.93      9.14 o
   3  17 -12      208.49      223.92     15.02 o
   5  17 -12      540.73      517.01     23.66 o
   7  17 -12      281.52      256.91     16.57 o
   9  17 -12      239.38      213.98     14.62 o
   0  18 -12       88.10       64.44     17.00 o
   2  18 -12       64.68       72.27     11.85 o
   4  18 -12      439.68      482.93     18.76 o
   6  18 -12       46.10       31.53     10.23 o
   1  19 -12       74.41       85.51     16.47 o
   3  19 -12      561.63      600.44     22.12 o
   5  19 -12      109.23      119.01     13.18 o
   1   2 -11      190.28      187.87      7.05 o
   2   3 -11      127.65      148.52      7.93 o
   1   4 -11      164.88      183.37      8.41 o
   3   4 -11     1378.65     1376.91     18.19 o
   2   5 -11     1268.48     1305.41     26.86 o
   4   5 -11     3306.09     3314.20     35.16 o
   1   6 -11      420.72      499.47     13.06 o
   3   6 -11     1300.17     1249.27     18.32 o
   5   6 -11     1388.55     1403.58     22.94 o
   2   7 -11     4792.12     4659.36     36.34 o
   4   7 -11     2942.26     2852.98     31.27 o
   6   7 -11      514.16      532.59     16.40 o
   1   8 -11     8078.17     7973.60     63.87 o
   3   8 -11     1500.05     1500.86     24.45 o
   5   8 -11      844.72      831.72     17.89 o
   7   8 -11      243.31      258.69     12.55 o
   2   9 -11      404.39      431.26     18.21 o
   4   9 -11     4220.14     4045.53     37.00 o
   6   9 -11     1479.87     1371.42     25.66 o
   8   9 -11      336.06      305.48     13.72 o
   1  10 -11     2050.09     2071.92     30.01 o
   3  10 -11      911.85      919.60     20.78 o
   5  10 -11     3123.73     3094.84     39.35 o
   7  10 -11       17.98        4.88      8.22 o
   9  10 -11       12.41       13.30      8.28 o
   2  11 -11     1033.75      987.80     23.40 o
   4  11 -11     3434.80     3368.25     33.43 o
   6  11 -11      218.97      227.83     11.35 o
   8  11 -11       73.65       71.76      8.60 o
  10  11 -11      514.62      552.03     17.58 o
   1  12 -11     5566.48     5546.75     55.92 o
   3  12 -11     1213.75     1163.74     25.21 o
   5  12 -11      257.27      262.07     12.30 o
   7  12 -11      121.51      136.18      9.86 o
   9  12 -11      223.14      233.42     15.93 o
  11  12 -11       58.04       37.12      9.69 o
   2  13 -11      420.71      428.04     16.17 o
   4  13 -11      796.61      812.18     19.99 o
   6  13 -11      362.07      350.23     13.94 o
   8  13 -11       49.16       55.96      8.58 o
  10  13 -11      105.85      123.40     12.28 o
  12  13 -11       22.33       13.88      9.55 o
   1  14 -11      146.21      126.86     10.98 o
   3  14 -11      426.65      454.63     16.95 o
   5  14 -11      499.84      541.83     22.34 o
   7  14 -11      862.29      882.90     26.67 o
   9  14 -11      420.35      387.53     15.15 o
  11  14 -11      335.84      349.74     15.50 o
  13  14 -11       40.03       21.72      9.93 o
   2  15 -11      533.87      472.87     17.73 o
   4  15 -11      657.89      659.96     21.04 o
   6  15 -11      423.92      408.02     18.73 o
   8  15 -11     1518.13     1541.67     24.73 o
  10  15 -11      100.75      121.12     10.93 o
  12  15 -11      282.80      290.71     14.81 o
  14  15 -11      312.80      357.69     18.23 o
   1  16 -11      294.65      275.48     15.67 o
   3  16 -11       62.64       55.78     10.06 o
   5  16 -11      682.00      676.96     24.54 o
   7  16 -11       75.44       75.27     10.64 o
   9  16 -11      268.01      286.08     13.94 o
  11  16 -11       99.88       97.50     10.43 o
  13  16 -11       20.92       -0.02      9.45 o
   2  17 -11       74.15       87.92     15.42 o
   4  17 -11      100.97      103.52     11.13 o
   6  17 -11      106.36       96.39     11.06 o
   8  17 -11      354.66      346.34     16.74 o
  10  17 -11      106.97      123.09     11.31 o
  12  17 -11      589.94      620.07     18.73 o
   1  18 -11      311.84      315.43     16.66 o
   3  18 -11      170.21      175.82     12.59 o
   5  18 -11       40.07       41.78     10.06 o
   7  18 -11      264.68      256.69     14.62 o
   9  18 -11       51.18       55.99     11.13 o
  11  18 -11      211.32      250.91     14.27 o
   2  19 -11       11.35       18.12      9.34 o
   4  19 -11      173.70      193.61     15.12 o
   6  19 -11       18.17       15.44      9.45 o
   8  19 -11       23.77        1.36      9.45 o
   1  20 -11       20.05       11.35      9.27 o
   3  20 -11      196.11      192.82     14.82 o
   5  20 -11       26.09       10.58     10.01 o
   2  21 -11       14.32       12.99     10.09 o
   1   1 -10     1368.66     1423.98     23.30 o
   0   2 -10      126.04      127.21      8.86 o
   1   3 -10      147.13      149.06      6.04 o
   3   3 -10     2399.28     2479.06     34.46 o
   0   4 -10      539.94      496.31     12.49 o
   2   4 -10       11.79        6.52      3.57 o
   1   5 -10      454.74      469.61      9.87 o
   3   5 -10     1335.31     1352.45     17.04 o
   5   5 -10     2491.26     2298.01     59.90 o
   0   6 -10     3701.01     3739.39     38.89 o
   2   6 -10     3344.69     3245.56     26.10 o
   4   6 -10     2343.51     2382.21     26.17 o
   1   7 -10       83.21       94.34     10.70 o
   3   7 -10     4847.87     4921.53     36.41 o
   5   7 -10      282.09      320.84     12.89 o
   7   7 -10     2229.62     2200.36     41.07 o
   0   8 -10     4274.38     4132.63     48.45 o
   2   8 -10      622.16      647.43     19.31 o
   4   8 -10     4638.62     4548.32     48.15 o
   6   8 -10     3577.69     3405.69     36.73 o
   1   9 -10     6950.79     7166.19     47.04 o
   3   9 -10      331.35      343.44     11.95 o
   5   9 -10     2287.34     2237.33     27.36 o
   7   9 -10      213.01      219.38     12.13 o
   9   9 -10      399.65      405.19     21.34 o
   0  10 -10     1485.14     1417.41     30.34 o
   2  10 -10     2372.19     2212.49     23.97 o
   4  10 -10     1078.39     1114.36     18.78 o
   6  10 -10     3700.05     3738.50     36.82 o
   8  10 -10      562.37      538.23     16.66 o
   1  11 -10     4515.92     4419.00     49.53 o
   3  11 -10      486.33      494.98     14.34 o
   5  11 -10     1628.78     1636.07     22.74 o
   7  11 -10      923.05      917.45     19.93 o
   9  11 -10      267.88      260.74     13.25 o
  11  11 -10      160.95      183.91     18.02 o
   0  12 -10     6562.44     6481.81    113.56 o
   2  12 -10      414.13      429.30     15.16 o
   4  12 -10     1171.40     1143.85     19.96 o
   6  12 -10       48.69       37.47      7.97 o
   8  12 -10      419.53      386.93     14.77 o
  10  12 -10       80.08       53.89      9.27 o
   1  13 -10      886.97      898.16     19.04 o
   3  13 -10     2575.30     2675.87     32.34 o
   5  13 -10      437.05      424.91     14.23 o
   7  13 -10      297.34      283.06     12.45 o
   9  13 -10      264.25      221.07     12.36 o
  11  13 -10      134.07      117.54     14.30 o
  13  13 -10       23.16        9.90     13.05 o
   0  14 -10      656.81      544.59     22.50 o
   2  14 -10     3538.85     3659.91     41.10 o
   4  14 -10      696.17      756.66     29.13 o
   6  14 -10      727.53      681.00     16.66 o
   8  14 -10       40.58       21.66      7.85 o
  10  14 -10       93.62       61.05      9.37 o
  12  14 -10       66.89       49.69     13.76 o
   1  15 -10      153.63      182.72     12.16 o
   3  15 -10      110.79      120.66     11.36 o
   5  15 -10      591.84      590.38     17.99 o
   7  15 -10       50.33       53.69      8.24 o
   9  15 -10      101.63       91.81      9.86 o
  11  15 -10      311.50      286.34     14.34 o
  13  15 -10       78.41       65.20     10.95 o
  15  15 -10      124.53      108.57     17.45 o
   0  16 -10     1000.29      992.43     37.46 o
   2  16 -10      845.68      817.37     20.04 o
   4  16 -10     1073.93     1162.00     21.90 o
   6  16 -10      230.61      256.36     12.41 o
   8  16 -10      396.86      362.57     14.87 o
  10  16 -10      347.77      345.63     14.64 o
  12  16 -10      122.66       96.39     10.94 o
  14  16 -10       71.15       74.81     12.01 o
   1  17 -10      801.76      831.67     20.65 o
   3  17 -10      302.24      289.40     14.27 o
   5  17 -10      371.56      350.29     14.55 o
   7  17 -10      436.72      428.78     20.05 o
   9  17 -10      278.72      246.73     13.25 o
  11  17 -10      140.39      118.91     10.80 o
  13  17 -10      137.74      157.60     12.10 o
   0  18 -10      866.95      915.61     33.93 o
   2  18 -10      599.35      598.05     18.58 o
   4  18 -10       30.07       43.61      9.67 o
   6  18 -10      319.99      337.60     14.73 o
   8  18 -10      158.02      137.63     11.15 o
  10  18 -10       68.93       72.76     10.08 o
  12  18 -10       12.36       -8.74      8.74 o
   1  19 -10      418.17      391.35     19.72 o
   3  19 -10       32.50       14.99      8.76 o
   5  19 -10      177.91      152.05     12.31 o
   7  19 -10       11.61       17.68      9.03 o
   9  19 -10      330.94      382.49     15.87 o
  11  19 -10       16.00        6.13      8.63 o
   0  20 -10      573.04      596.68     43.85 o
   2  20 -10      535.70      572.99     20.31 o
   4  20 -10       47.86       11.79      9.62 o
   6  20 -10      484.96      488.42     17.32 o
   8  20 -10      176.82      173.56     12.45 o
  10  20 -10      147.88      210.04     13.61 o
   1  21 -10      549.02      619.72     36.90 o
   3  21 -10      208.37      218.91     14.82 o
   5  21 -10        1.11        4.73      9.47 o
   7  21 -10      188.22      213.11     14.15 o
   0  22 -10       81.43       82.56     18.53 o
   2  22 -10      202.60      206.86     15.09 o
   4  22 -10      189.65      216.43     15.37 o
   1   2  -9      385.22      476.20      9.75 o
   2   3  -9     1703.98     1874.39     18.19 o
   1   4  -9      111.06      129.48      5.33 o
   3   4  -9     2072.93     1981.58     17.46 o
   2   5  -9     3140.30     3290.30     22.90 o
   4   5  -9     4743.03     4969.75     35.86 o
   1   6  -9     1100.75     1090.63     13.09 o
   3   6  -9     1359.73     1402.80     18.16 o
   5   6  -9     2398.06     2329.64     24.66 o
   2   7  -9     2244.88     2219.48     21.78 o
   4   7  -9      724.54      742.40     14.56 o
   6   7  -9      610.74      587.14     15.02 o
   1   8  -9     2779.59     2782.53     21.29 o
   3   8  -9     1025.84     1088.71     15.46 o
   5   8  -9     2752.23     2695.31     30.44 o
   7   8  -9     4218.13     4121.68     39.87 o
   2   9  -9     1939.40     1930.63     20.66 o
   4   9  -9      260.58      258.85      9.97 o
   6   9  -9     4513.44     4550.00     42.43 o
   8   9  -9     3412.61     3345.15     38.62 o
   1  10  -9      138.54      162.20      8.18 o
   3  10  -9      225.83      210.48      8.83 o
   5  10  -9     1150.91     1089.54     19.16 o
   7  10  -9      734.70      734.80     18.86 o
   9  10  -9       29.90       25.28      8.27 o
   2  11  -9     1133.81     1129.39     16.79 o
   4  11  -9     1346.29     1260.00     19.41 o
   6  11  -9     3913.59     3923.72     37.47 o
   8  11  -9     3623.94     3380.72     43.26 o
  10  11  -9      678.00      624.41     17.75 o
   1  12  -9     1331.22     1350.65     19.14 o
   3  12  -9     4308.46     4276.08     36.66 o
   5  12  -9     2296.13     2237.11     26.10 o
   7  12  -9     2440.69     2429.97     29.57 o
   9  12  -9      431.40      351.38     14.82 o
  11  12  -9      101.54       74.71     10.30 o
   2  13  -9      704.61      718.64     14.41 o
   4  13  -9      849.11      837.11     17.18 o
   6  13  -9     1120.21     1070.05     23.32 o
   8  13  -9      414.17      383.41     14.34 o
  10  13  -9      109.05       91.09      9.93 o
  12  13  -9      722.83      615.56     18.23 o
   1  14  -9      717.55      734.43     17.56 o
   3  14  -9     1340.38     1317.05     20.96 o
   5  14  -9      432.89      479.90     15.44 o
   7  14  -9       30.61       31.26      7.85 o
   9  14  -9      259.90      235.19     12.52 o
  11  14  -9        9.45       12.83      8.30 o
  13  14  -9        8.43       -8.12      8.12 o
   2  15  -9     7751.58     7853.60     93.20 o
   4  15  -9      509.81      520.89     16.04 o
   6  15  -9     2100.00     2116.18     27.10 o
   8  15  -9       97.71       58.80      9.07 o
  10  15  -9       73.57       50.55      9.05 o
  12  15  -9       23.99       39.12      9.93 o
  14  15  -9      480.13      432.89     17.97 o
   1  16  -9      337.66      314.42     14.21 o
   3  16  -9      230.33      233.95     12.30 o
   5  16  -9     2578.98     2505.71     29.47 o
   7  16  -9        1.52       -6.94      6.94 o
   9  16  -9      126.99      134.78     10.11 o
  11  16  -9      112.72       82.89     10.34 o
  13  16  -9      116.77       94.63     12.68 o
  15  16  -9       41.55       42.02     11.17 o
   2  17  -9      626.69      644.51     23.52 o
   4  17  -9      474.33      427.73     18.68 o
   6  17  -9      122.56      137.59     10.13 o
   8  17  -9      259.63      234.28     12.39 o
  10  17  -9        4.54       -7.37      7.37 o
  12  17  -9      169.90      117.66     10.73 o
  14  17  -9      215.28      222.05     14.15 o
  16  17  -9       18.74       -6.22     10.65 o
   1  18  -9      604.30      604.54     19.28 o
   3  18  -9     1296.24     1337.02     24.44 o
   5  18  -9      220.08      225.08     12.30 o
   7  18  -9     1117.62     1214.49     22.19 o
   9  18  -9      226.43      214.35     12.61 o
  11  18  -9       87.82       87.97     10.53 o
  13  18  -9      171.44      173.05     12.35 o
  15  18  -9       66.99       57.03     11.61 o
   2  19  -9       96.11       76.68     14.58 o
   4  19  -9      193.38      187.74     11.77 o
   6  19  -9      404.68      414.54     17.21 o
   8  19  -9       15.68       13.44      8.19 o
  10  19  -9      345.60      344.18     14.79 o
  12  19  -9       15.34       16.98     10.91 o
  14  19  -9       14.62        3.36     15.26 o
   1  20  -9      104.23       94.28     11.67 o
   3  20  -9       73.15       86.69     11.29 o
   5  20  -9      233.78      241.90     13.62 o
   7  20  -9       10.67        8.16      8.19 o
   9  20  -9      152.13      128.04     16.09 o
  11  20  -9       19.36       25.82      9.37 o
   2  21  -9      631.34      648.51     20.94 o
   4  21  -9       21.43        6.19      9.14 o
   6  21  -9        3.51       -1.68      8.65 o
   8  21  -9      314.44      306.49     16.02 o
  10  21  -9        8.31       -8.48      8.48 o
   1  22  -9      223.88      237.05     15.30 o
   3  22  -9      272.58      277.30     16.06 o
   5  22  -9        2.33       -8.95      8.95 o
   7  22  -9      170.38      178.39     13.35 o
   2  23  -9       43.55       35.75     10.55 o
   4  23  -9      190.30      188.42     14.57 o
   0   0  -8    15950.41    17980.24    264.81 o
   0   2  -8     1805.24     2083.08     28.69 o
   2   2  -8     4580.98     5176.19     49.67 o
   1   3  -8     2776.81     3049.61     24.96 o
   0   4  -8     1132.98     1315.60     21.03 o
   2   4  -8     1880.04     2014.03     16.39 o
   4   4  -8      218.70      223.47      7.72 o
   1   5  -8      115.13      143.43      5.43 o
   3   5  -8       55.41       87.46      4.37 o
   0   6  -8     3099.49     3164.05     31.90 o
   2   6  -8      735.73      789.55      9.89 o
   4   6  -8      824.92      724.36     11.64 o
   6   6  -8     5330.16     5485.37     64.18 o
   1   7  -8     1372.71     1422.21     19.08 o
   3   7  -8      616.21      616.99      9.68 o
   5   7  -8     1043.64     1121.88     16.47 o
   0   8  -8     6284.60     6318.00     52.22 o
   2   8  -8     2451.74     2448.17     19.04 o
   4   8  -8     1169.77     1152.81     16.36 o
   6   8  -8      311.35      308.63     11.19 o
   8   8  -8     5865.99     5712.57     68.62 o
   1   9  -8      167.40      172.01      6.27 o
   3   9  -8      687.71      684.07     12.13 o
   5   9  -8      483.10      466.41     13.06 o
   7   9  -8      515.11      497.58     18.79 o
   0  10  -8      484.91      496.00     12.59 o
   2  10  -8      883.71      881.42     12.68 o
   4  10  -8      981.63     1019.18     14.82 o
   6  10  -8      735.56      692.65     16.92 o
   8  10  -8     2164.15     2007.54     27.08 o
  10  10  -8     1349.00     1266.53     37.98 o
   1  11  -8      116.23      101.45      6.40 o
   3  11  -8     3708.98     3670.87     29.29 o
   5  11  -8     7348.00     7310.67     53.49 o
   7  11  -8      254.88      258.64     12.13 o
   9  11  -8      483.51      450.82     15.51 o
   0  12  -8      799.03      818.03     16.72 o
   2  12  -8     2339.99     2303.61     22.94 o
   4  12  -8     1740.89     1667.17     21.70 o
   6  12  -8      185.80      156.41      9.35 o
   8  12  -8     1054.03     1097.26     21.37 o
  10  12  -8      294.05      219.60     12.34 o
  12  12  -8     1479.44     1438.57     59.56 o
   1  13  -8      243.21      237.57      8.86 o
   3  13  -8      547.17      537.21     12.81 o
   5  13  -8     2547.17     2609.93     27.80 o
   7  13  -8     4088.89     3928.77     46.60 o
   9  13  -8     2937.01     2834.62     35.81 o
  11  13  -8     1070.01      983.75     21.37 o
   0  14  -8     1173.12     1168.06     29.69 o
   2  14  -8      106.01       94.07      7.12 o
   4  14  -8     1481.99     1502.58     21.42 o
   6  14  -8      451.08      445.56     18.71 o
   8  14  -8      174.15      162.52     12.15 o
  10  14  -8      521.65      457.93     20.31 o
  12  14  -8      120.05       90.27     10.74 o
  14  14  -8       73.46       55.52     15.19 o
   1  15  -8     2385.68     2336.99     25.49 o
   3  15  -8      244.44      205.85      9.67 o
   5  15  -8      512.13      451.84     16.68 o
   7  15  -8      653.25      584.74     17.77 o
   9  15  -8       42.55       40.88      8.43 o
  11  15  -8       65.51       38.87      9.47 o
  13  15  -8       31.07        6.42      8.30 o
   0  16  -8     5419.33     5616.69     96.39 o
   2  16  -8      566.37      523.36     15.46 o
   4  16  -8       21.90       16.57      6.77 o
   6  16  -8      957.83      992.11     20.49 o
   8  16  -8      948.12      901.00     18.84 o
  10  16  -8       36.92       21.00      7.97 o
  12  16  -8      186.41      152.01     12.34 o
  14  16  -8       52.25       25.25     10.36 o
  16  16  -8      122.34      124.01     18.38 o
   1  17  -8      650.97      683.35     17.27 o
   3  17  -8      292.67      262.47     12.21 o
   5  17  -8      181.24      180.46     10.13 o
   7  17  -8      813.36      802.14     18.30 o
   9  17  -8     1074.77     1106.38     20.57 o
  11  17  -8      122.78      122.08     10.53 o
  13  17  -8       76.78       76.31     10.60 o
  15  17  -8       54.15       59.79     11.17 o
   0  18  -8     1406.51     1466.53     38.37 o
   2  18  -8     1170.02     1150.90     22.14 o
   4  18  -8      562.43      545.19     16.31 o
   6  18  -8      639.53      643.14     16.10 o
   8  18  -8      107.17       79.31      9.37 o
  10  18  -8      159.28      150.14     11.19 o
  12  18  -8      134.63      133.28     11.24 o
  14  18  -8      153.49      116.07     12.37 o
  16  18  -8       26.82       24.21     11.29 o
   1  19  -8      194.87      184.31     13.00 o
   3  19  -8       69.85       71.05      9.67 o
   5  19  -8       57.30       64.15      9.03 o
   7  19  -8      334.46      325.50     12.87 o
   9  19  -8       55.22       53.35      9.03 o
  11  19  -8      216.07      236.00     13.96 o
  13  19  -8      160.31      122.24     11.52 o
  15  19  -8       14.45       -9.24      9.24 o
   0  20  -8      555.52      541.33     27.07 o
   2  20  -8      944.65      929.57     22.94 o
   4  20  -8      114.51      138.98     11.53 o
   6  20  -8      217.61      239.55     12.61 o
   8  20  -8      131.10      135.33     11.60 o
  10  20  -8      138.93      131.46     12.03 o
  12  20  -8       91.37       70.35     10.73 o
  14  20  -8       30.76        8.55      9.67 o
   1  21  -8      204.11      186.85     13.52 o
   3  21  -8      419.44      380.05     17.16 o
   5  21  -8      155.79      135.91     11.53 o
   7  21  -8       18.54       18.77      8.28 o
   9  21  -8      504.87      512.39     16.79 o
  11  21  -8       21.02       11.46     10.27 o
   0  22  -8     1317.42     1361.15     38.37 o
   2  22  -8       64.08       76.54     11.19 o
   4  22  -8      157.64      160.01     12.37 o
   6  22  -8       11.21       -7.30      9.87 o
   8  22  -8       48.19       36.39     11.53 o
  10  22  -8       23.64       17.86      9.17 o
   1  23  -8      261.87      274.56     15.67 o
   3  23  -8      560.42      580.45     38.33 o
   5  23  -8      174.69      163.56     12.75 o
   7  23  -8       85.47       80.35     14.87 o
   0  24  -8       21.79       -0.61     15.52 o
   2  24  -8      212.01      259.43     18.36 o
   4  24  -8       13.06       -1.62      9.87 o
   1   2  -7    22624.77    23489.27    126.35 o
   2   3  -7     7602.96     8428.16     45.95 o
   1   4  -7     3025.00     3629.53     26.03 o
   3   4  -7      521.17      484.05      7.68 o
   2   5  -7     3650.69     3959.38     22.71 o
   4   5  -7     3238.87     3548.06     19.54 o
   1   6  -7       89.81       94.45      4.11 o
   3   6  -7      520.84      494.25      8.20 o
   5   6  -7     1210.69     1233.65     12.17 o
   2   7  -7     3461.04     3576.30     22.60 o
   4   7  -7     1055.38     1035.10     10.56 o
   6   7  -7     1874.13     1996.53     20.34 o
   1   8  -7     1832.20     1747.65     14.76 o
   3   8  -7     1470.39     1573.52     14.21 o
   5   8  -7     1340.69     1409.18     17.18 o
   7   8  -7       95.22       86.48      7.19 o
   2   9  -7      553.10      569.68      9.01 o
   4   9  -7     1125.82     1191.34     15.36 o
   6   9  -7     2520.03     2491.45     27.30 o
   8   9  -7     2762.95     2856.92     31.02 o
   1  10  -7      958.25      928.21     11.35 o
   3  10  -7       87.85       99.31      5.55 o
   5  10  -7      239.54      201.11      7.85 o
   7  10  -7     5050.03     5016.13     43.81 o
   9  10  -7      541.16      514.68     15.30 o
   2  11  -7      505.85      548.26      9.49 o
   4  11  -7      836.30      897.25     13.78 o
   6  11  -7      491.71      538.40     18.88 o
   8  11  -7      176.26      171.88     10.09 o
  10  11  -7      689.77      640.04     20.88 o
   1  12  -7      318.74      303.14      7.59 o
   3  12  -7      942.77      878.38     14.02 o
   5  12  -7      145.22      149.66      8.33 o
   7  12  -7      871.14      833.61     18.24 o
   9  12  -7       33.58       14.12      7.49 o
  11  12  -7      200.92      177.66     11.42 o
   2  13  -7     1250.74     1172.47     16.94 o
   4  13  -7      764.26      821.36     15.47 o
   6  13  -7      683.30      683.01     18.87 o
   8  13  -7      361.22      305.12     13.13 o
  10  13  -7      606.15      498.39     15.74 o
  12  13  -7      553.82      500.19     16.66 o
   1  14  -7     1750.97     1792.58     18.15 o
   3  14  -7      314.51      328.16     11.19 o
   5  14  -7      118.39      141.09      8.58 o
   7  14  -7      187.64      184.59     12.15 o
   9  14  -7     1283.10     1152.84     21.82 o
  11  14  -7      560.89      532.15     17.09 o
  13  14  -7      216.38      192.55     14.12 o
   2  15  -7      555.41      576.40     13.12 o
   4  15  -7      969.70      893.25     18.49 o
   6  15  -7     1090.91     1064.16     18.55 o
   8  15  -7      661.09      592.55     15.42 o
  10  15  -7      173.97      159.50     11.98 o
  12  15  -7      505.29      447.82     17.32 o
  14  15  -7       50.83       43.25      9.93 o
   1  16  -7      760.74      820.39     14.43 o
   3  16  -7      205.78      196.00      9.60 o
   5  16  -7      188.46      187.69      9.86 o
   7  16  -7      151.20      167.60     11.79 o
   9  16  -7     2001.69     1959.42     34.29 o
  11  16  -7      930.58      898.42     20.76 o
  13  16  -7      527.27      473.08     17.89 o
  15  16  -7       96.55      102.69     11.85 o
   2  17  -7     2185.78     2151.38     25.57 o
   4  17  -7      878.88      837.34     16.35 o
   6  17  -7      249.38      219.55     12.59 o
   8  17  -7      258.92      272.06     12.39 o
  10  17  -7        3.05       -4.66      7.23 o
  12  17  -7      161.68      154.66     15.82 o
  14  17  -7       14.32        6.44      9.27 o
  16  17  -7       46.49       34.54     11.29 o
   1  18  -7      779.45      807.36     21.41 o
   3  18  -7      134.53      131.60      9.22 o
   5  18  -7       24.82       20.54     10.83 o
   7  18  -7     1006.39      996.53     19.36 o
   9  18  -7      139.53      110.70      9.97 o
  11  18  -7      423.31      442.08     19.22 o
  13  18  -7        1.10       -6.50      7.97 o
  15  18  -7       63.86       76.58     11.42 o
  17  18  -7       11.51        0.55     12.59 o
   2  19  -7      780.73      818.77     19.24 o
   4  19  -7      971.35      958.41     18.99 o
   6  19  -7     1219.79     1221.02     39.71 o
   8  19  -7      560.60      594.76     18.26 o
  10  19  -7      123.01      129.67     11.28 o
  12  19  -7      119.51      118.17     11.32 o
  14  19  -7      243.30      239.08     14.23 o
  16  19  -7       44.11        8.34      9.82 o
   1  20  -7       24.92       19.40      8.20 o
   3  20  -7     1715.42     1780.71     31.57 o
   5  20  -7      191.22      230.11     12.15 o
   7  20  -7      673.60      658.00     16.97 o
   9  20  -7       23.92        0.65      9.21 o
  11  20  -7       30.04        8.29      8.88 o
  13  20  -7      107.46       93.83     12.34 o
  15  20  -7       68.99       68.91     12.34 o
   2  21  -7       59.02       57.45      9.24 o
   4  21  -7      855.10      940.98     27.12 o
   6  21  -7       65.58       82.59      9.56 o
   8  21  -7      261.51      298.11     14.62 o
  10  21  -7       60.28       75.53     10.00 o
  12  21  -7      207.16      198.27     14.47 o
  14  21  -7      101.79       68.18     12.13 o
   1  22  -7       60.70       69.87     10.27 o
   3  22  -7      809.25      889.99     21.06 o
   5  22  -7      281.80      274.57     14.38 o
   7  22  -7       46.32       82.15     10.14 o
   9  22  -7       60.53       68.46      9.97 o
  11  22  -7       39.52       13.97      9.24 o
   2  23  -7      224.87      242.38     14.57 o
   4  23  -7       52.90       47.92     10.09 o
   6  23  -7      124.61      132.72     12.63 o
   8  23  -7      449.88      465.55     18.42 o
  10  23  -7       26.31       40.82      9.89 o
   1  24  -7      436.88      459.39     20.60 o
   3  24  -7       20.64       18.72     10.89 o
   5  24  -7       64.07       64.95     11.07 o
   7  24  -7       18.43       43.32     10.55 o
   2  25  -7       92.40       87.08     16.00 o
   4  25  -7        4.45        7.09      9.34 o
   1   1  -6    18656.33    19088.14    157.99 o
   0   2  -6     6685.72     6556.98     64.89 o
   1   3  -6     2313.69     2322.82     20.22 o
   3   3  -6    27216.54    29023.67    176.32 o
   0   4  -6    22572.55    24963.31    154.30 o
   2   4  -6     6310.54     6556.48     33.87 o
   1   5  -6      336.47      336.64      6.93 o
   3   5  -6     3290.52     3447.80     20.93 o
   5   5  -6      936.73      905.01     16.19 o
   0   6  -6     3208.35     3433.93     30.87 o
   2   6  -6     4277.48     4363.42     25.75 o
   4   6  -6     6032.14     6206.20     30.30 o
   1   7  -6       76.16       60.50      3.41 o
   3   7  -6     2051.32     2053.29     15.30 o
   5   7  -6     5767.84     5971.40     36.18 o
   7   7  -6      573.14      584.14     18.38 o
   0   8  -6       82.44       60.21      5.11 o
   2   8  -6     2828.54     2985.28     20.60 o
   4   8  -6     2304.64     2243.17     17.32 o
   6   8  -6      730.97      820.58     13.16 o
   1   9  -6      992.46     1072.38     13.30 o
   3   9  -6     1956.79     2150.62     16.47 o
   5   9  -6     5187.52     5492.15     35.57 o
   7   9  -6      743.71      731.33     15.09 o
   9   9  -6     2921.82     2798.18     42.80 o
   0  10  -6     1827.43     2046.83     22.28 o
   2  10  -6     1071.55     1233.59     12.18 o
   4  10  -6      814.23      855.87     10.01 o
   6  10  -6     1611.07     1656.19     22.36 o
   8  10  -6      245.77      235.34     10.55 o
   1  11  -6      342.44      379.18      7.84 o
   3  11  -6      177.89      191.57      6.31 o
   5  11  -6      375.05      377.13     11.28 o
   7  11  -6      136.98      118.99      8.51 o
   9  11  -6     1365.37     1365.28     21.37 o
  11  11  -6     1800.30     1938.44     37.54 o
   0  12  -6     4763.88     4736.07     39.74 o
   2  12  -6      638.61      702.50     11.22 o
   4  12  -6     1073.19     1044.60     14.25 o
   6  12  -6      340.27      319.07     11.53 o
   8  12  -6      967.21     1008.63     18.74 o
  10  12  -6     1066.97     1040.55     20.25 o
   1  13  -6     2192.31     2306.15     18.42 o
   3  13  -6      507.87      492.47     10.86 o
   5  13  -6     1944.71     2109.75     23.07 o
   7  13  -6      337.76      341.08     12.31 o
   9  13  -6      158.25      158.64     10.36 o
  11  13  -6      435.34      371.43     14.65 o
  13  13  -6     2204.35     1981.60     40.45 o
   0  14  -6     2363.68     2498.25     28.06 o
   2  14  -6     1865.45     1860.73     17.76 o
   4  14  -6     2011.28     2019.15     27.38 o
   6  14  -6      438.91      443.47     12.94 o
   8  14  -6      979.77      894.00     17.64 o
  10  14  -6      852.60      792.38     18.85 o
  12  14  -6      503.22      471.36     16.50 o
   1  15  -6      318.79      345.23      9.45 o
   3  15  -6     1234.14     1248.04     16.96 o
   5  15  -6     1030.62      969.54     16.87 o
   7  15  -6      314.20      283.31     11.31 o
   9  15  -6      294.57      296.99     12.37 o
  11  15  -6      410.80      357.20     15.09 o
  13  15  -6       51.03       28.42      8.95 o
  15  15  -6       68.35       26.47     12.92 o
   0  16  -6     3039.70     3146.81     36.26 o
   2  16  -6       34.21       23.85      5.45 o
   4  16  -6      466.12      455.21     11.98 o
   6  16  -6       45.79       39.15      6.81 o
   8  16  -6      169.20      155.36      9.56 o
  10  16  -6      389.85      362.25     14.21 o
  12  16  -6      291.75      246.51     13.93 o
  14  16  -6      176.47      144.09     12.53 o
   1  17  -6      346.43      369.89     10.93 o
   3  17  -6       33.30       29.95      8.09 o
   5  17  -6      701.41      709.79     15.59 o
   7  17  -6      155.54      147.76      9.49 o
   9  17  -6      494.69      448.83     14.40 o
  11  17  -6      506.61      494.90     15.13 o
  13  17  -6      531.31      460.10     18.17 o
  15  17  -6       78.46       64.20     11.07 o
  17  17  -6        0.44      -13.50     13.50 o
   0  18  -6     1813.91     1897.87     36.56 o
   2  18  -6     1639.17     1676.35     22.05 o
   4  18  -6      503.37      460.86     13.47 o
   6  18  -6       16.73       -6.42      6.42 o
   8  18  -6      955.91      865.40     19.10 o
  10  18  -6      691.32      657.84     22.47 o
  12  18  -6       80.28       82.74     10.33 o
  14  18  -6       16.17        8.43      9.47 o
  16  18  -6      103.51       82.56     11.67 o
   1  19  -6      684.85      692.60     14.56 o
   3  19  -6      234.45      275.50     13.70 o
   5  19  -6      116.24      101.62      8.58 o
   7  19  -6       40.49       20.22      6.94 o
   9  19  -6      143.67      113.92     10.23 o
  11  19  -6      645.50      652.41     29.17 o
  13  19  -6      165.90      167.81     13.44 o
  15  19  -6      119.69      107.95     12.65 o
  17  19  -6       84.30       56.51     13.21 o
   0  20  -6     1055.51     1144.43     27.77 o
   2  20  -6      324.30      291.37     11.96 o
   4  20  -6      198.02      184.75     10.06 o
   6  20  -6      143.22      147.07     10.40 o
   8  20  -6       89.62       87.68     10.55 o
  10  20  -6       96.49      123.34     11.85 o
  12  20  -6      248.50      252.85     18.37 o
  14  20  -6      117.57      119.79     13.13 o
  16  20  -6      137.12      158.80     14.47 o
   1  21  -6      833.52      840.98     19.31 o
   3  21  -6      625.35      663.79     17.57 o
   5  21  -6       22.64       25.64      7.62 o
   7  21  -6      234.02      256.65     13.91 o
   9  21  -6       39.73       20.11      8.49 o
  11  21  -6       51.51       32.55      9.84 o
  13  21  -6       42.15       30.03     10.09 o
  15  21  -6       27.41        3.13     10.26 o
   0  22  -6     1597.40     1505.07     39.10 o
   2  22  -6       72.92       89.97      9.90 o
   4  22  -6      444.49      479.96     16.47 o
   6  22  -6      109.43      114.02     10.35 o
   8  22  -6      216.84      207.04     12.52 o
  10  22  -6       68.31       74.03      9.92 o
  12  22  -6       32.34        7.77     15.16 o
   1  23  -6      198.45      196.51     12.45 o
   3  23  -6       64.48       66.94     10.09 o
   5  23  -6      695.77      758.98     28.15 o
   7  23  -6      118.71      140.35     11.78 o
   9  23  -6        9.01        4.76      8.76 o
  11  23  -6       55.20       31.98      9.74 o
   0  24  -6      174.15      149.05     20.22 o
   2  24  -6       96.00       80.10     10.97 o
   4  24  -6      303.97      322.34     16.06 o
   6  24  -6       49.45       54.87      9.89 o
   8  24  -6       93.20       61.36     14.32 o
  10  24  -6       19.83       29.33     11.16 o
   1  25  -6       83.63       95.74     13.84 o
   3  25  -6       29.02       20.93      9.96 o
   5  25  -6      108.54      127.83     12.13 o
   7  25  -6        7.67       17.98      8.80 o
   0  26  -6      342.01      312.07     42.22 o
   1   2  -5    19269.26    19870.26    112.78 o
   2   3  -5      143.41      119.00      4.31 o
   1   4  -5     4270.77     4224.35     26.22 o
   3   4  -5     3471.88     3429.47     21.39 o
   2   5  -5      895.72      923.43     11.65 o
   4   5  -5    10949.42    10634.28     48.92 o
   1   6  -5     1826.36     1943.90     17.11 o
   3   6  -5     6590.34     6886.64     36.66 o
   5   6  -5     3147.22     3607.96     25.23 o
   2   7  -5      489.95      436.24      8.04 o
   4   7  -5      598.08      639.36      7.86 o
   6   7  -5      228.26      217.25      9.09 o
   1   8  -5      419.64      415.74      6.70 o
   3   8  -5     7586.48     7716.66     41.25 o
   5   8  -5    10172.07    10650.24     66.50 o
   7   8  -5     1499.96     1721.98     21.74 o
   2   9  -5     4243.86     4613.34     26.30 o
   4   9  -5      301.71      335.77      7.76 o
   6   9  -5     2531.19     2733.69     20.87 o
   8   9  -5      439.54      402.92     11.67 o
   1  10  -5     1123.10     1164.77     13.40 o
   3  10  -5     3354.23     3508.29     22.18 o
   5  10  -5      533.45      596.22      9.70 o
   7  10  -5     1453.28     1535.18     25.85 o
   9  10  -5     5387.67     5623.36     46.17 o
   2  11  -5     1837.55     1988.87     15.86 o
   4  11  -5      110.59       96.87      4.74 o
   6  11  -5     3863.26     4006.77     36.21 o
   8  11  -5      477.35      471.37     18.12 o
  10  11  -5      165.15      147.68      9.27 o
   1  12  -5     4796.69     4999.39     28.42 o
   3  12  -5      984.79     1072.73     12.59 o
   5  12  -5      531.82      560.22     10.96 o
   7  12  -5      131.99      127.36      8.51 o
   9  12  -5      429.98      423.02     13.44 o
  11  12  -5      142.52      146.91     10.09 o
   2  13  -5      294.08      354.22      7.84 o
   4  13  -5      420.27      409.73      8.71 o
   6  13  -5      426.71      420.59     11.79 o
   8  13  -5      293.83      305.47     12.13 o
  10  13  -5      172.66      154.48     10.36 o
  12  13  -5       58.87       63.65      8.95 o
   1  14  -5     1210.09     1280.15     14.84 o
   3  14  -5      348.93      342.16      8.36 o
   5  14  -5     1106.95     1150.36     17.01 o
   7  14  -5      205.23      210.69      9.35 o
   9  14  -5      691.85      693.47     17.56 o
  11  14  -5      130.36      116.62     11.16 o
  13  14  -5      174.97      132.49     14.30 o
   2  15  -5      359.32      349.74      9.24 o
   4  15  -5     1945.90     1987.62     19.85 o
   6  15  -5     1602.66     1629.65     21.13 o
   8  15  -5      176.18      167.88      9.35 o
  10  15  -5      115.23       99.84      9.69 o
  12  15  -5      972.90      889.27     24.03 o
  14  15  -5      242.63      177.83     12.43 o
   1  16  -5      443.44      475.72     10.20 o
   3  16  -5      158.76      149.26      7.43 o
   5  16  -5      426.91      426.02     11.96 o
   7  16  -5      285.33      297.85     11.31 o
   9  16  -5      207.84      228.25     10.59 o
  11  16  -5      290.17      291.06     13.93 o
  13  16  -5      119.64      100.48     10.65 o
  15  16  -5      494.51      418.74     17.32 o
   2  17  -5      773.26      819.16     15.74 o
   4  17  -5       44.06       43.60      6.35 o
   6  17  -5        8.85        6.38      5.93 o
   8  17  -5      112.15       79.14      8.60 o
  10  17  -5      113.38      101.67      9.31 o
  12  17  -5       90.95       98.51     11.72 o
  14  17  -5      183.09      172.88     13.89 o
  16  17  -5      210.05      215.25     16.07 o
   1  18  -5      520.28      557.35     11.83 o
   3  18  -5      161.42      161.69      8.08 o
   5  18  -5      312.90      290.15     11.24 o
   7  18  -5      630.50      627.72     15.41 o
   9  18  -5      474.74      479.78     15.67 o
  11  18  -5       36.93       40.19      9.93 o
  13  18  -5      147.82      113.04     11.94 o
  15  18  -5       17.78        3.17     10.12 o
  17  18  -5       74.17       50.01     12.68 o
   2  19  -5      318.55      335.21     11.04 o
   4  19  -5      162.48      181.88      9.79 o
   6  19  -5       65.97       60.36      8.24 o
   8  19  -5      600.26      560.98     19.66 o
  10  19  -5      351.81      336.31     15.51 o
  12  19  -5      133.44      110.63     11.67 o
  14  19  -5      121.26       86.93     11.46 o
  16  19  -5       18.10        9.04     10.39 o
  18  19  -5       49.74       47.37     13.91 o
   1  20  -5       72.67       56.84      6.88 o
   3  20  -5      394.60      408.61     13.01 o
   5  20  -5       60.05       76.65      8.10 o
   7  20  -5      307.85      312.69     13.35 o
   9  20  -5      290.58      280.52     14.57 o
  11  20  -5        7.24       23.67      9.02 o
  13  20  -5       78.45       87.38     11.29 o
  15  20  -5      217.35      209.98     14.82 o
  17  20  -5       54.96       83.70     15.77 o
   2  21  -5       48.32       36.20      7.31 o
   4  21  -5      336.18      344.59     14.27 o
   6  21  -5      120.42      110.77     11.16 o
   8  21  -5       76.24       86.12     11.99 o
  10  21  -5      111.44      101.09     10.14 o
  12  21  -5      169.79      164.42     13.25 o
  14  21  -5       62.96       34.42     11.47 o
  16  21  -5      133.90      130.22     15.88 o
   1  22  -5      274.23      293.41     12.15 o
   3  22  -5      318.51      324.68     13.49 o
   5  22  -5        7.68       -7.28      7.28 o
   7  22  -5      195.24      215.35     12.52 o
   9  22  -5       96.12      104.17     10.91 o
  11  22  -5       13.59        2.30      9.27 o
  13  22  -5      105.33       86.61     13.21 o
   2  23  -5      129.18      116.66     10.85 o
   4  23  -5      143.73      173.26     13.46 o
   6  23  -5      457.63      462.40     16.68 o
   8  23  -5      144.82      129.56     11.21 o
  10  23  -5       19.04        5.48     12.87 o
  12  23  -5       67.08       82.73     13.47 o
   1  24  -5      107.80      121.18     12.62 o
   3  24  -5      132.04      126.49     12.62 o
   5  24  -5       68.79       77.49     10.85 o
   7  24  -5      202.84      228.66     13.23 o
   9  24  -5       61.82       58.67     12.45 o
  11  24  -5       83.92      105.21     14.20 o
   2  25  -5      371.91      430.21     31.89 o
   4  25  -5      244.92      279.96     19.25 o
   6  25  -5      378.83      392.93     16.53 o
   8  25  -5       26.55       18.49     10.89 o
   1  26  -5      200.60      262.57     18.15 o
   3  26  -5       47.97       49.80     11.10 o
   5  26  -5      200.64      226.55     21.94 o
   0   2  -4     1173.74     1021.91     16.15 o
   2   2  -4     7338.71     6588.14     51.26 o
   1   3  -4     3966.82     3979.58     23.91 o
   0   4  -4      235.33      225.99      6.00 o
   2   4  -4     1453.91     1473.85     12.20 o
   4   4  -4     6309.39     5783.51     45.68 o
   1   5  -4     6823.62     6711.96     34.94 o
   3   5  -4      995.01      884.52      9.28 o
   0   6  -4       94.21       82.00      6.28 o
   2   6  -4     6243.71     5910.78     33.20 o
   4   6  -4     2686.15     2661.08     19.18 o
   6   6  -4      478.94      507.23     14.65 o
   1   7  -4     3474.73     3381.57     20.38 o
   3   7  -4     7494.77     7601.57     39.38 o
   5   7  -4     4601.14     5216.87     33.95 o
   0   8  -4     2511.46     2291.02     23.07 o
   2   8  -4     1356.68     1372.87     11.80 o
   4   8  -4      260.80      246.47      6.15 o
   6   8  -4     6295.75     6886.38     40.01 o
   8   8  -4     2531.08     2675.85     47.43 o
   1   9  -4     1269.12     1285.84     12.79 o
   3   9  -4     2454.66     2651.51     19.65 o
   5   9  -4     4464.68     4528.76     29.51 o
   7   9  -4     6060.67     6114.41     39.88 o
   0  10  -4    14699.33    15838.15     94.38 o
   2  10  -4     1307.69     1400.38     13.27 o
   4  10  -4     4527.75     4717.26     30.33 o
   6  10  -4      414.91      403.01      8.13 o
   8  10  -4     1060.69     1044.78     16.66 o
  10  10  -4     2577.81     2501.14     40.97 o
   1  11  -4      814.44      868.05     10.31 o
   3  11  -4     5433.45     5488.12     31.80 o
   5  11  -4     1475.78     1567.05     15.25 o
   7  11  -4      750.43      769.67     12.49 o
   9  11  -4      826.57      835.40     16.87 o
   0  12  -4    10548.25    10569.29     75.32 o
   2  12  -4     4824.78     5029.78     29.20 o
   4  12  -4     1751.76     1793.38     16.29 o
   6  12  -4     1559.73     1503.94     15.47 o
   8  12  -4      390.36      346.59     11.94 o
  10  12  -4      326.50      331.84     12.43 o
  12  12  -4     2242.44     2079.21     47.73 o
   1  13  -4     4353.04     4579.72     29.33 o
   3  13  -4      937.84     1034.37     14.18 o
   5  13  -4      107.85      135.93      5.85 o
   7  13  -4     2401.44     2409.91     26.04 o
   9  13  -4      505.35      499.38     14.38 o
  11  13  -4      111.08      100.53      8.95 o
   0  14  -4     1865.09     2023.78     28.14 o
   2  14  -4      957.74      972.85     12.80 o
   4  14  -4      632.04      610.95     11.03 o
   6  14  -4      178.07      177.49      7.64 o
   8  14  -4      540.89      597.68     14.38 o
  10  14  -4      937.32      952.02     19.46 o
  12  14  -4     1085.30     1124.99     21.65 o
  14  14  -4     1299.88     1336.83     34.67 o
   1  15  -4      145.67      138.10      6.65 o
   3  15  -4      423.22      435.45      9.50 o
   5  15  -4      848.21      870.91     13.07 o
   7  15  -4      497.66      513.54     15.49 o
   9  15  -4      175.17      158.41      9.38 o
  11  15  -4      680.68      718.93     19.74 o
  13  15  -4      909.08      833.04     20.68 o
   0  16  -4      627.97      656.82     15.94 o
   2  16  -4       89.86       86.00      5.55 o
   4  16  -4      382.71      399.19      9.85 o
   6  16  -4       38.67       32.98      6.31 o
   8  16  -4      356.65      353.36     19.04 o
  10  16  -4     2967.53     2839.39     34.51 o
  12  16  -4      567.86      527.52     18.41 o
  14  16  -4      525.77      483.66     27.24 o
  16  16  -4       24.93       54.32     17.48 o
   1  17  -4     1544.67     1545.93     17.91 o
   3  17  -4      221.50      229.87      8.07 o
   5  17  -4       61.42       69.55      6.32 o
   7  17  -4      124.47      126.22      8.88 o
   9  17  -4      710.03      782.98     17.30 o
  11  17  -4      395.38      411.37     15.74 o
  13  17  -4       16.38        6.17      9.16 o
  15  17  -4      116.28       82.54     11.72 o
   0  18  -4      266.18      280.63     13.33 o
   2  18  -4      853.35      839.37     13.50 o
   4  18  -4      374.62      401.56     11.10 o
   6  18  -4      417.12      381.14     12.30 o
   8  18  -4      820.74      769.16     18.90 o
  10  18  -4     1871.48     1804.13     29.18 o
  12  18  -4      395.31      381.12     18.70 o
  14  18  -4       84.46       84.00     11.72 o
  16  18  -4      109.66       96.19     13.22 o
  18  18  -4       88.29       72.92     21.21 o
   1  19  -4       26.11       23.54      5.36 o
   3  19  -4      941.16      916.56     15.61 o
   5  19  -4      991.54      969.00     17.23 o
   7  19  -4      105.97      113.07      9.45 o
   9  19  -4       91.34       68.76      9.69 o
  11  19  -4      647.52      610.68     19.14 o
  13  19  -4      554.59      611.11     19.89 o
  15  19  -4      336.65      278.60     19.84 o
  17  19  -4       46.13       52.55     12.86 o
   0  20  -4      222.43      252.96     12.96 o
   2  20  -4      166.15      192.41      9.20 o
   4  20  -4        9.09        8.73      5.92 o
   6  20  -4      193.02      199.59     10.91 o
   8  20  -4      418.84      405.30     14.56 o
  10  20  -4      695.83      669.04     20.02 o
  12  20  -4      366.98      329.87     16.06 o
  14  20  -4      195.76      241.02     16.68 o
  16  20  -4      216.17      217.21     21.16 o
  18  20  -4       17.22       10.59     14.96 o
   1  21  -4      196.20      215.53      9.04 o
   3  21  -4        5.71       19.87      6.35 o
   5  21  -4      375.73      405.58     14.44 o
   7  21  -4       68.53       72.11     10.25 o
   9  21  -4       13.13       -7.48      7.55 o
  11  21  -4      175.87      155.63     12.89 o
  13  21  -4      272.97      262.28     16.68 o
  15  21  -4      191.35      217.21     17.85 o
  17  21  -4        2.07       11.36     14.96 o
   0  22  -4      784.53      822.02     24.93 o
   2  22  -4       29.66       41.90      7.08 o
   4  22  -4       57.68       56.48      7.90 o
   6  22  -4      176.45      164.91     10.71 o
   8  22  -4       65.06       48.14      8.93 o
  10  22  -4      106.82      132.36     15.54 o
  12  22  -4       83.03       97.68     12.84 o
  14  22  -4      108.72      103.24     13.47 o
   1  23  -4       29.15       48.99      8.34 o
   3  23  -4      383.69      385.96     14.62 o
   5  23  -4       51.42       62.06      8.93 o
   7  23  -4      148.44      142.51     11.22 o
   9  23  -4      152.02      122.04     13.97 o
  11  23  -4      104.56       95.48     18.37 o
  13  23  -4       41.73       36.62     11.72 o
   0  24  -4      654.51      623.09     26.40 o
   2  24  -4      113.27      138.23     11.07 o
   4  24  -4      140.47      156.11     11.71 o
   6  24  -4      245.05      248.50     19.86 o
   8  24  -4      180.17      151.79     14.11 o
  10  24  -4       66.80       76.07     12.45 o
  12  24  -4       40.91       62.40     12.19 o
   1  25  -4      157.98      167.52     12.43 o
   3  25  -4       57.31       88.45     12.61 o
   5  25  -4      281.36      324.68     19.62 o
   7  25  -4       96.28      122.10     15.17 o
   9  25  -4       38.04       60.96     15.31 o
   0  26  -4       20.36       33.77     13.92 o
   2  26  -4      185.30      251.19     17.97 o
   4  26  -4       13.55       20.34     11.65 o
   6  26  -4       77.61       87.06     14.63 o
   1  27  -4       28.14       43.69     17.48 o
   1   2  -3    20265.74    19468.40    117.33 o
   2   3  -3     5764.95     5517.57     33.99 o
   1   4  -3     3526.84     3115.33     19.12 o
   3   4  -3      949.12      945.73      8.92 o
   2   5  -3     2562.50     2533.17     17.75 o
   4   5  -3     6970.73     6886.86     40.02 o
   1   6  -3     6044.22     5733.86     28.98 o
   3   6  -3     1982.93     1911.38     17.21 o
   5   6  -3    34244.74    34432.51    171.38 o
   2   7  -3     5121.05     4662.42     24.22 o
   4   7  -3     4433.70     4108.95     25.64 o
   6   7  -3    10029.20    10676.19     55.40 o
   1   8  -3     1903.93     1987.89     13.72 o
   3   8  -3    11355.76    11457.49     56.51 o
   5   8  -3    12410.38    12666.92     70.00 o
   7   8  -3     5790.34     6188.28     36.16 o
   2   9  -3     2405.30     2681.37     18.17 o
   4   9  -3     8533.57     9109.84     50.20 o
   6   9  -3     2621.57     2558.95     21.15 o
   8   9  -3     2043.88     2152.20     18.06 o
   1  10  -3     1983.77     2028.64     15.12 o
   3  10  -3     6514.56     6751.01     36.15 o
   5  10  -3      829.46      780.88     11.25 o
   7  10  -3      194.98      222.89      7.62 o
   9  10  -3     1427.04     1343.52     16.44 o
   2  11  -3     3774.46     3929.11     24.99 o
   4  11  -3     8483.00     9159.28     47.22 o
   6  11  -3      495.23      503.30      9.73 o
   8  11  -3      931.39      870.04     13.29 o
  10  11  -3       51.84       35.32      5.87 o
   1  12  -3      827.35      890.00     11.27 o
   3  12  -3     4873.68     5122.16     32.43 o
   5  12  -3      938.03      936.01     12.02 o
   7  12  -3        5.82       -3.31      3.31 o
   9  12  -3     1586.94     1535.77     21.82 o
  11  12  -3      264.41      207.92     10.36 o
   2  13  -3     5354.85     5622.62     33.53 o
   4  13  -3      466.71      452.15     10.28 o
   6  13  -3     1230.46     1290.36     14.88 o
   8  13  -3      858.42      869.27     17.32 o
  10  13  -3      102.87       85.37      8.27 o
  12  13  -3       92.35      101.05      9.40 o
   1  14  -3     2197.17     2356.93     19.48 o
   3  14  -3     1277.78     1397.46     19.57 o
   5  14  -3     1306.82     1275.79     15.04 o
   7  14  -3       89.30      100.75      6.05 o
   9  14  -3     1417.12     1390.41     23.88 o
  11  14  -3      796.32      799.46     20.13 o
  13  14  -3     1241.35     1234.73     22.94 o
   2  15  -3      679.48      671.20     10.74 o
   4  15  -3      692.73      726.89     11.32 o
   6  15  -3       75.47       78.60      5.80 o
   8  15  -3      800.65      741.46     15.45 o
  10  15  -3      363.49      324.02     14.69 o
  12  15  -3     2097.18     2054.64     35.79 o
  14  15  -3      124.81      117.99     11.47 o
   1  16  -3      246.13      254.33      8.07 o
   3  16  -3      171.72      191.18      6.98 o
   5  16  -3      398.51      416.18      9.57 o
   7  16  -3      762.79      775.35     14.33 o
   9  16  -3      877.92      875.62     17.54 o
  11  16  -3      123.12      146.79     11.72 o
  13  16  -3      466.71      415.38     17.79 o
  15  16  -3       80.74       73.85     11.92 o
   2  17  -3      195.12      202.11      7.55 o
   4  17  -3      103.80      108.82      6.61 o
   6  17  -3     1102.30     1101.35     20.50 o
   8  17  -3      645.25      654.36     19.74 o
  10  17  -3       61.32       34.31      8.51 o
  12  17  -3     1211.71     1096.00     35.53 o
  14  17  -3      693.53      636.96     24.37 o
  16  17  -3      199.60      185.92     15.17 o
   1  18  -3     1036.54     1058.60     14.47 o
   3  18  -3     1335.62     1340.13     16.08 o
   5  18  -3      673.83      714.31     13.57 o
   7  18  -3       46.22       57.71      7.62 o
   9  18  -3      398.35      409.50     15.51 o
  11  18  -3       48.69       57.92      9.27 o
  13  18  -3      111.28      107.33     11.07 o
  15  18  -3        4.76       10.82     13.29 o
  17  18  -3      121.19      103.55     14.30 o
   2  19  -3      163.95      172.03      7.63 o
   4  19  -3      245.34      268.26      9.75 o
   6  19  -3     1643.24     1735.23     22.50 o
   8  19  -3      645.42      629.11     21.25 o
  10  19  -3      467.49      466.19     16.40 o
  12  19  -3      347.37      368.30     15.73 o
  14  19  -3      145.39      141.74     15.57 o
  16  19  -3       37.25       22.86     11.27 o
  18  19  -3      107.34      115.48     18.83 o
   1  20  -3       10.39       11.84      5.14 o
   3  20  -3      569.44      614.54     13.37 o
   5  20  -3      794.86      821.51     16.32 o
   7  20  -3       40.12       38.32      7.28 o
   9  20  -3     1141.65     1067.64     20.76 o
  11  20  -3       57.41       57.97     10.39 o
  13  20  -3       68.02       57.84     11.47 o
  15  20  -3       73.44       66.82     13.20 o
  17  20  -3      113.59      108.21     14.63 o
   2  21  -3      105.34      115.42      7.71 o
   4  21  -3     1092.69     1148.07     19.05 o
   6  21  -3      173.33      188.06     10.91 o
   8  21  -3      471.94      462.11     17.77 o
  10  21  -3       64.65       76.89     11.47 o
  12  21  -3       56.53       36.42     10.69 o
  14  21  -3       64.41       56.81     12.68 o
  16  21  -3      130.94      119.19     16.23 o
   1  22  -3      396.58      434.53     13.32 o
   3  22  -3      215.45      229.72     10.79 o
   5  22  -3       70.89       64.26      8.39 o
   7  22  -3       88.40       99.36     11.86 o
   9  22  -3      726.16      675.63     24.93 o
  11  22  -3       49.05       38.18     10.58 o
  13  22  -3       36.51       18.40     11.65 o
  15  22  -3       77.99       54.67     13.28 o
   2  23  -3      839.99      896.53     19.00 o
   4  23  -3      610.21      632.27     16.86 o
   6  23  -3      745.53      792.02     22.80 o
   8  23  -3       77.48      104.38     13.89 o
  10  23  -3      118.96      105.12     12.45 o
  12  23  -3       16.65       18.90     11.92 o
  14  23  -3       39.59       44.95     13.22 o
   1  24  -3      401.75      416.28     14.91 o
   3  24  -3      420.86      451.88     16.71 o
   5  24  -3      125.26      156.13     14.80 o
   7  24  -3      141.39      126.15     17.73 o
   9  24  -3      100.52       80.72     12.29 o
  11  24  -3       72.03       63.48     15.14 o
  13  24  -3       78.70       49.15     16.62 o
   2  25  -3      331.39      332.92     16.96 o
   4  25  -3      554.94      570.50     30.47 o
   6  25  -3      847.63      962.67     28.82 o
   8  25  -3       62.33       49.01     12.36 o
  10  25  -3       45.60       64.57     13.22 o
   1  26  -3      175.42      186.90     19.70 o
   3  26  -3       41.88       35.60     14.71 o
   5  26  -3      366.46      401.44     21.40 o
   7  26  -3      281.78      300.52     20.45 o
   2  27  -3      200.63      189.55     23.97 o
   4  27  -3      311.32      348.59     24.17 o
   0   2  -2    77693.54    71959.35    932.59 o
   1   3  -2    33595.20    31798.41    166.78 o
   3   3  -2   146391.38   137883.27   1043.33 o
   0   4  -2     2843.92     2418.78     29.36 o
   2   4  -2     8201.86     7886.54     45.83 o
   1   5  -2    10808.53    10552.57     47.00 o
   3   5  -2    31288.89    31049.96    168.43 o
   5   5  -2    10248.24    10258.19     84.43 o
   0   6  -2    25145.33    24493.96    133.62 o
   2   6  -2       67.75       62.31      2.95 o
   4   6  -2    21242.56    20497.36     97.02 o
   1   7  -2     3179.95     2751.13     17.62 o
   3   7  -2     3825.45     3569.54     27.96 o
   5   7  -2      996.10      952.43     11.06 o
   7   7  -2    14572.57    14683.32    105.21 o
   0   8  -2     3120.84     3118.27     27.03 o
   2   8  -2     1536.07     1394.42     11.43 o
   4   8  -2     1404.64     1724.62     15.54 o
   6   8  -2     2535.10     2504.84     18.61 o
   1   9  -2     2233.18     2194.20     15.61 o
   3   9  -2      194.93      210.30      5.36 o
   5   9  -2     6158.05     6497.74     50.56 o
   7   9  -2    15314.01    15881.71     80.83 o
   9   9  -2     6427.00     6232.60     54.21 o
   0  10  -2     3692.50     3585.71     31.97 o
   2  10  -2     4007.79     4080.70     24.37 o
   4  10  -2    18472.58    19137.91     90.32 o
   6  10  -2     3766.70     3688.81     32.69 o
   8  10  -2     1792.20     1890.60     17.53 o
   1  11  -2     1140.84     1110.57     13.30 o
   3  11  -2     1107.99     1085.35     12.17 o
   5  11  -2     1755.09     1879.61     16.56 o
   7  11  -2     7616.15     7347.86     43.78 o
   9  11  -2      519.53      471.95     10.10 o
  11  11  -2      611.02      640.72     21.34 o
   0  12  -2     3131.67     3333.85     31.55 o
   2  12  -2      451.06      477.59      8.54 o
   4  12  -2     2823.91     3151.42     23.24 o
   6  12  -2     3119.35     3252.88     24.21 o
   8  12  -2      478.53      419.91     15.13 o
  10  12  -2     3718.23     3778.37     34.23 o
   1  13  -2     2091.71     2165.11     17.91 o
   3  13  -2     7585.83     7661.47     41.49 o
   5  13  -2     1072.27     1053.07     13.13 o
   7  13  -2     1958.08     1919.38     21.01 o
   9  13  -2      830.36      870.13     15.84 o
  11  13  -2     1358.15     1286.01     23.58 o
  13  13  -2     3962.57     3753.48    186.13 o
   0  14  -2     7819.72     8094.88     62.65 o
   2  14  -2     3899.05     3959.60     26.41 o
   4  14  -2     1279.91     1366.47     14.40 o
   6  14  -2      771.42      726.34     11.71 o
   8  14  -2       54.42       57.23      5.93 o
  10  14  -2     3723.04     3650.40     70.29 o
  12  14  -2     7451.26     7326.31     64.84 o
   1  15  -2     1032.42     1095.11     16.08 o
   3  15  -2      384.01      398.28      9.00 o
   5  15  -2        8.77       10.30      3.81 o
   7  15  -2      390.96      414.80      9.79 o
   9  15  -2     1781.11     1681.24     24.25 o
  11  15  -2     4514.88     4452.31     46.63 o
  13  15  -2      920.21      946.55     29.91 o
  15  15  -2      962.52      965.19     37.70 o
   0  16  -2     3061.16     3168.60     33.56 o
   2  16  -2       53.55       53.91      4.52 o
   4  16  -2      411.10      413.41      9.16 o
   6  16  -2      126.22      134.12      6.37 o
   8  16  -2       41.21       31.76      7.35 o
  10  16  -2      950.99     1052.45     23.74 o
  12  16  -2     7857.67     7804.75     71.52 o
  14  16  -2      911.05      919.11     28.79 o
   1  17  -2      989.01     1030.09     13.65 o
   3  17  -2      460.16      464.05      9.98 o
   5  17  -2      505.48      509.84     11.54 o
   7  17  -2      519.32      517.26     12.19 o
   9  17  -2     2625.16     2514.01     31.54 o
  11  17  -2      999.19     1046.82     21.59 o
  13  17  -2     1307.03     1220.33     28.17 o
  15  17  -2      148.64      144.94     16.36 o
  17  17  -2      365.86      329.50     28.40 o
   0  18  -2      111.53      143.52      9.83 o
   2  18  -2      314.21      317.48      9.16 o
   4  18  -2      382.86      405.71     10.55 o
   6  18  -2      586.27      586.30     12.48 o
   8  18  -2      230.14      254.90     11.78 o
  10  18  -2      273.89      314.72     14.24 o
  12  18  -2       61.95       65.52     13.85 o
  14  18  -2      380.93      325.97     27.14 o
  16  18  -2      705.45      671.95     24.73 o
   1  19  -2      157.23      152.79      8.81 o
   3  19  -2      632.10      626.57     12.96 o
   5  19  -2      916.29      938.49     15.51 o
   7  19  -2     2135.28     2070.86     27.74 o
   9  19  -2      890.46      931.33     20.85 o
  11  19  -2      143.27      127.85     12.15 o
  13  19  -2      217.32      201.41     16.23 o
  15  19  -2      413.95      376.63     20.57 o
  17  19  -2       68.14       57.27     12.36 o
  19  19  -2      256.45      207.15     26.73 o
   0  20  -2      233.27      238.93     14.30 o
   2  20  -2      273.73      259.12      9.56 o
   4  20  -2     3245.58     3220.98     28.67 o
   6  20  -2      178.74      170.39      9.49 o
   8  20  -2      550.75      558.89     18.95 o
  10  20  -2      700.28      722.67     21.58 o
  12  20  -2      162.01      181.26     17.17 o
  14  20  -2      355.26      374.52     20.45 o
  16  20  -2      119.04       89.05     14.30 o
  18  20  -2      272.82      234.64     19.21 o
   1  21  -2      348.06      360.86     11.91 o
   3  21  -2      406.64      460.74     18.68 o
   5  21  -2       56.00       77.08      7.97 o
   7  21  -2      577.40      555.12     18.92 o
   9  21  -2      320.71      326.36     16.68 o
  11  21  -2       47.58       54.47     12.36 o
  13  21  -2      183.73      190.80     22.71 o
  15  21  -2      250.74      211.96     17.11 o
  17  21  -2      150.91      137.96     16.58 o
   0  22  -2      643.53      683.23     22.39 o
   2  22  -2      507.50      547.62     14.29 o
   4  22  -2      538.32      578.33     17.20 o
   6  22  -2      532.72      561.22     16.99 o
   8  22  -2      754.22      740.28     22.15 o
  10  22  -2      190.10      189.52     14.69 o
  12  22  -2       48.95       21.60     11.65 o
  14  22  -2       96.74       91.38     13.62 o
  16  22  -2       57.84       77.11     14.63 o
   1  23  -2      125.15      138.89      9.42 o
   3  23  -2      828.65      853.90     26.29 o
   5  23  -2      192.36      158.40     13.33 o
   7  23  -2      205.02      244.89     17.11 o
   9  23  -2       66.35       56.90     10.69 o
  11  23  -2       37.32       37.43     11.65 o
  13  23  -2      206.20      205.62     23.27 o
  15  23  -2       46.15       43.36     12.91 o
   0  24  -2     1021.98     1131.24     31.71 o
   2  24  -2      411.84      434.95     21.45 o
   4  24  -2        6.28       14.17      9.87 o
   6  24  -2       29.86       28.84     17.17 o
   8  24  -2      128.97      120.61     13.91 o
  10  24  -2        7.71        2.42     10.72 o
  12  24  -2       22.28       18.94     11.65 o
   1  25  -2      201.19      243.14     15.25 o
   3  25  -2      583.66      677.85     22.05 o
   5  25  -2       10.27        6.75     10.72 o
   7  25  -2      182.31      180.73     15.77 o
   9  25  -2       39.47       21.18     14.38 o
  11  25  -2      141.75      122.89     15.88 o
   0  26  -2      193.52      283.06     28.78 o
   2  26  -2        9.41       44.84     15.19 o
   4  26  -2       32.10       39.53     13.92 o
   6  26  -2       35.17        1.78     11.27 o
   8  26  -2      150.52      176.42     27.70 o
   1  27  -2      167.06      176.26     25.26 o
   3  27  -2      150.74      162.36     19.11 o
   5  27  -2      212.22      239.92     28.48 o
   1   2  -1     9764.53     9419.26     85.45 o
   2   3  -1    15236.93    15392.00     98.81 o
   1   4  -1    15582.17    14426.88    116.21 o
   3   4  -1     9036.52     8777.66     43.32 o
   2   5  -1    18871.40    18838.39    126.44 o
   4   5  -1   202557.63   192047.22   1073.96 o
   1   6  -1     3215.08     3077.45     18.01 o
   3   6  -1    24359.04    23963.19    105.39 o
   5   6  -1    11754.33    11369.72     57.22 o
   2   7  -1    26168.51    25020.97    110.68 o
   4   7  -1     8911.61     8945.80     43.98 o
   6   7  -1    13974.90    14105.31     70.81 o
   1   8  -1       12.29        2.36      1.95 o
   3   8  -1     6944.46     6661.06     34.94 o
   5   8  -1     6092.00     6071.80     33.19 o
   7   8  -1     5463.05     5161.38     32.64 o
   2   9  -1      488.18      498.19      6.98 o
   4   9  -1     1917.86     1841.34     17.73 o
   6   9  -1    11789.32    11628.89     65.41 o
   8   9  -1    21584.37    21240.52    105.57 o
   1  10  -1      792.98      752.93      8.60 o
   3  10  -1      757.30      772.79      9.70 o
   5  10  -1     1515.99     1623.12     15.47 o
   7  10  -1    23147.40    22783.35    119.69 o
   9  10  -1     2305.06     2248.96     21.58 o
   2  11  -1     2629.25     2656.89     18.43 o
   4  11  -1      632.11      633.52      9.79 o
   6  11  -1     8683.72     8160.04     47.37 o
   8  11  -1     5194.16     5278.40     37.46 o
  10  11  -1     2560.86     2489.98     25.67 o
   1  12  -1     2801.01     2868.80     19.88 o
   3  12  -1     1173.71     1204.52     12.10 o
   5  12  -1      891.41      907.94     12.75 o
   7  12  -1     1263.27     1241.47     15.71 o
   9  12  -1     1640.87     1639.44     18.65 o
  11  12  -1     1317.50     1274.77     18.90 o
   2  13  -1     2558.51     2696.29     19.62 o
   4  13  -1      202.64      228.14      6.59 o
   6  13  -1      383.59      386.23      9.44 o
   8  13  -1      589.58      638.56     12.58 o
  10  13  -1      468.77      455.99     11.88 o
  12  13  -1     6051.26     6069.85     61.82 o
   1  14  -1      902.46      910.49     11.22 o
   3  14  -1     1343.15     1433.15     14.14 o
   5  14  -1      149.95      151.81      6.08 o
   7  14  -1      118.96      144.30      6.94 o
   9  14  -1     2110.64     2082.00     23.62 o
  11  14  -1     4577.75     4344.41     52.07 o
  13  14  -1     3794.16     3587.09     46.98 o
   2  15  -1      308.65      298.95      7.70 o
   4  15  -1      943.46      958.98     12.03 o
   6  15  -1      550.47      579.60     10.09 o
   8  15  -1     1150.05     1134.95     17.27 o
  10  15  -1     3902.92     3852.30     62.07 o
  12  15  -1      200.91      197.95     15.17 o
  14  15  -1     2023.42     1843.19     33.54 o
   1  16  -1      298.98      347.75      8.39 o
   3  16  -1      779.02      816.63     11.60 o
   5  16  -1      171.52      204.67      7.79 o
   7  16  -1     2643.16     2655.10     29.44 o
   9  16  -1     4079.28     3962.10     35.78 o
  11  16  -1     1477.38     1532.09     30.10 o
  13  16  -1     1410.89     1394.27     33.24 o
  15  16  -1      151.22      128.65     13.22 o
   2  17  -1      810.43      803.52     12.79 o
   4  17  -1     1142.08     1214.33     15.44 o
   6  17  -1      290.45      331.72      9.81 o
   8  17  -1     3421.17     3352.30     30.27 o
  10  17  -1     1539.62     1477.44     30.61 o
  12  17  -1      677.24      679.71     22.91 o
  14  17  -1      441.93      400.25     19.80 o
  16  17  -1      631.57      589.53     22.39 o
   1  18  -1     1013.40     1071.75     15.00 o
   3  18  -1       75.63       86.03      6.12 o
   5  18  -1      747.57      789.34     15.03 o
   7  18  -1     2171.75     2198.54     24.55 o
   9  18  -1        0.67       -6.42      7.95 o
  11  18  -1      214.25      205.22     14.63 o
  13  18  -1       20.71       14.35      9.98 o
  15  18  -1      778.74      754.99     24.73 o
  17  18  -1       58.86       60.72     11.65 o
   2  19  -1      855.86      860.33     14.12 o
   4  19  -1      948.51      973.17     15.00 o
   6  19  -1      551.30      569.45     17.23 o
   8  19  -1       17.69       24.51      8.90 o
  10  19  -1      711.08      635.45     22.39 o
  12  19  -1       32.23       56.36     10.72 o
  14  19  -1      696.01      665.95     23.93 o
  16  19  -1      113.41      104.45     14.30 o
  18  19  -1      104.39      100.84     14.30 o
   1  20  -1       42.21       57.74      6.58 o
   3  20  -1      487.93      495.21     16.49 o
   5  20  -1      426.11      467.09     16.79 o
   7  20  -1     1378.36     1459.29     40.00 o
   9  20  -1      818.14      831.97     32.68 o
  11  20  -1      540.60      497.99     21.40 o
  13  20  -1      172.60      166.97     15.17 o
  15  20  -1       50.40       44.43     12.36 o
  17  20  -1      107.65      100.11     14.63 o
  19  20  -1      159.47      188.36     17.73 o
   2  21  -1      431.04      489.83     14.38 o
   4  21  -1     1561.41     1662.83     25.56 o
   6  21  -1       96.21      113.41      9.24 o
   8  21  -1      689.81      701.74     20.51 o
  10  21  -1       25.41       11.96     14.96 o
  12  21  -1      163.47      154.85     14.63 o
  14  21  -1      134.11      138.18     15.57 o
  16  21  -1      170.20      157.96     16.23 o
  18  21  -1      305.04      389.95     22.91 o
   1  22  -1      310.83      354.76     12.92 o
   3  22  -1      455.97      495.74     16.44 o
   5  22  -1      912.84      942.97     20.99 o
   7  22  -1      265.20      279.12     17.11 o
   9  22  -1      115.86       95.55     13.22 o
  11  22  -1      126.34      119.03     16.60 o
  13  22  -1       56.43       34.97     11.27 o
  15  22  -1       10.29        5.76     12.36 o
  17  22  -1      122.25      134.32     16.58 o
   2  23  -1     1528.48     1611.01     26.40 o
   4  23  -1       78.16       95.38     10.36 o
   6  23  -1       47.08       31.38     11.96 o
   8  23  -1        2.67       -9.03      9.03 o
  10  23  -1       68.50       68.20     11.91 o
  12  23  -1       71.47       75.00     13.80 o
  14  23  -1       25.72       -0.46     12.19 o
   1  24  -1      919.15     1011.09     36.01 o
   3  24  -1      355.68      345.38     17.36 o
   5  24  -1      144.88      158.98     13.60 o
   7  24  -1      247.58      282.07     18.15 o
   9  24  -1       31.98       19.71     10.60 o
  11  24  -1       34.39       27.65     11.96 o
  13  24  -1       36.25       18.37     19.39 o
   2  25  -1       32.73       44.27     12.68 o
   4  25  -1      461.15      482.31     22.43 o
   6  25  -1       57.47       64.31     15.16 o
   8  25  -1      107.67       97.14     13.62 o
  10  25  -1       40.19       19.47     11.92 o
  12  25  -1       29.72        9.35     16.06 o
   1  26  -1      593.12      671.77     26.66 o
   3  26  -1      322.75      357.49     25.05 o
   5  26  -1       58.93       64.78     13.28 o
   7  26  -1       12.26        7.68     13.57 o
   9  26  -1        7.63       -9.89      9.89 o
   2  27  -1       55.56       82.63     17.45 o
   4  27  -1       25.80       58.66     19.25 o
   6  27  -1       39.25       38.38     26.86 o
   0   2   0     1276.44      961.38     10.86 o
   2   2   0    56001.55    51410.03    470.83 o
   1   3   0    91248.54    86655.04    552.09 o
   0   4   0     6032.84     5714.90     56.99 o
   2   4   0    18433.75    17121.72     91.63 o
   4   4   0   115983.31   109938.58   1207.60 o
   1   5   0       29.72       26.80      2.03 o
   3   5   0   394421.41   372134.53   3626.39 o
   0   6   0     9357.00     7907.53     57.52 o
   2   6   0     2437.77     2317.41     16.33 o
   4   6   0    18987.55    17872.66     92.24 o
   6   6   0    30592.48    31732.21    240.69 o
   1   7   0     1220.46     1151.34      9.46 o
   3   7   0    24751.62    23445.77    104.02 o
   5   7   0    12001.24    12209.87     66.29 o
   0   8   0    27361.47    26461.84    156.13 o
   2   8   0     7361.54     6796.29     33.33 o
   4   8   0    16890.51    16386.73    103.35 o
   6   8   0     3021.87     2916.87     23.29 o
   8   8   0     7326.28     7460.88     77.76 o
   1   9   0        6.86        8.00      1.92 o
   3   9   0     1139.32     1048.03      9.66 o
   5   9   0      696.42      595.15     10.09 o
   7   9   0    30670.03    31130.33    170.20 o
   0  10   0     1222.57     1034.81     13.60 o
   2  10   0     1092.18     1096.24      9.98 o
   4  10   0     1503.05     1405.01     12.10 o
   6  10   0     7542.08     7862.45     85.35 o
   8  10   0    23983.00    22786.63    129.73 o
  10  10   0    15889.28    17006.62    144.69 o
   1  11   0     2833.65     2726.46     18.83 o
   3  11   0     2524.62     2578.66     17.64 o
   5  11   0       97.88       97.07      4.37 o
   7  11   0      854.30      840.17     22.18 o
   9  11   0     9794.72     9538.13     63.87 o
   0  12   0       65.43       83.65      6.60 o
   2  12   0      337.13      340.59      6.48 o
   4  12   0     2693.41     2578.93     18.73 o
   6  12   0      476.56      448.49      8.95 o
   8  12   0      374.52      397.35     16.86 o
  10  12   0     1133.64     1152.31     17.63 o
  12  12   0     2288.73     1949.49     34.37 o
   1  13   0       28.66       31.81      2.97 o
   3  13   0      340.67      330.17      7.01 o
   5  13   0      845.17      834.27     10.55 o
   7  13   0        0.28        1.83      3.22 o
   9  13   0     3886.07     4074.86     36.21 o
  11  13   0      525.07      463.77     13.24 o
   0  14   0       11.41       12.69      3.89 o
   2  14   0        0.88       10.55      2.97 o
   4  14   0       90.89       85.66      4.59 o
   6  14   0      173.57      196.45      7.43 o
   8  14   0      130.24      123.95      7.28 o
  10  14   0      584.50      603.32     15.28 o
  12  14   0      700.32      574.35     17.36 o
  14  14   0      825.33      795.52     33.84 o
   1  15   0      839.96      843.27     11.13 o
   3  15   0      268.40      303.76      7.25 o
   5  15   0       66.15       78.59      5.00 o
   7  15   0      845.06      772.60     12.85 o
   9  15   0      336.94      299.26     11.64 o
  11  15   0     1089.26      987.36     22.72 o
  13  15   0      809.52      818.63     24.32 o
   0  16   0      410.31      494.76     12.85 o
   2  16   0     1751.57     1929.17     18.33 o
   4  16   0        9.05        3.51      3.93 o
   6  16   0     1687.95     1787.40     18.68 o
   8  16   0     1594.01     1780.78     23.89 o
  10  16   0      431.82      383.33     20.00 o
  12  16   0      116.56      141.27     12.86 o
  14  16   0      287.01      257.28     16.23 o
  16  16   0      643.85      644.31     42.22 o
   1  17   0     3975.88     4013.80     29.41 o
   3  17   0      773.08      789.90     12.39 o
   5  17   0      636.85      654.92     11.84 o
   7  17   0      744.64      707.29     16.66 o
   9  17   0     5518.23     5577.80     53.87 o
  11  17   0      261.23      248.10     15.77 o
  13  17   0        0.94       -9.42      9.42 o
  15  17   0       10.26       36.63     10.42 o
   0  18   0       14.57       41.60      7.30 o
   2  18   0      783.94      758.55     12.89 o
   4  18   0     1240.87     1210.26     19.20 o
   6  18   0        1.59       -0.52      5.50 o
   8  18   0     2248.71     2242.94     31.84 o
  10  18   0      243.45      280.14     16.23 o
  12  18   0      177.34      165.42     14.30 o
  14  18   0      179.72      136.93     13.22 o
  16  18   0       58.38       82.10     16.06 o
  18  18   0       17.82       31.88     36.46 o
   1  19   0     1773.94     1809.54     24.66 o
   3  19   0       18.84       31.33      6.02 o
   5  19   0      176.21      177.32      9.67 o
   7  19   0       68.35       82.57     11.33 o
   9  19   0      499.46      503.83     25.82 o
  11  19   0      134.61      134.50     12.86 o
  13  19   0       42.71       35.06     10.42 o
  15  19   0        3.70       -8.93      9.30 o
  17  19   0      326.06      315.28     18.90 o
   0  20   0     2957.22     3203.90     89.74 o
   2  20   0      653.53      640.90     15.89 o
   4  20   0      782.09      833.37     18.76 o
   6  20   0     1525.89     1586.99     23.29 o
   8  20   0      716.67      692.77     19.34 o
  10  20   0      107.93      116.14     12.36 o
  12  20   0       10.27       14.04      9.65 o
  14  20   0       67.99       54.02     12.36 o
  16  20   0       52.16       80.17     14.53 o
  18  20   0        3.51        9.32     14.96 o
   1  21   0       42.31       33.72      7.35 o
   3  21   0      225.23      239.82     13.15 o
   5  21   0     1260.38     1329.18     24.36 o
   7  21   0      952.99      978.38     22.80 o
   9  21   0       18.78       -8.98      8.98 o
  11  21   0      126.67      140.83     14.30 o
  13  21   0      118.46       92.47     14.30 o
  15  21   0        1.57        1.31      9.51 o
  17  21   0       62.75       64.91     18.38 o
   0  22   0      911.30     1025.40     42.22 o
   2  22   0      277.20      322.48     15.63 o
   4  22   0       47.97       43.83      9.07 o
   6  22   0       11.77       -1.74      9.00 o
   8  22   0      149.29      127.04     13.62 o
  10  22   0        2.38        1.96      9.65 o
  12  22   0      364.88      352.32     20.08 o
  14  22   0       41.18       59.90     12.36 o
  16  22   0       43.85       62.32     12.68 o
   1  23   0       50.01       70.67     12.36 o
   3  23   0       35.64        3.90      8.62 o
   5  23   0       15.04        1.11      8.62 o
   7  23   0      171.94      167.50     15.17 o
   9  23   0      537.09      573.79     22.91 o
  11  23   0      114.40      109.91     13.84 o
  13  23   0       59.16       63.33     13.29 o
  15  23   0       32.86       21.75     14.40 o
   0  24   0      273.25      243.52     25.67 o
   2  24   0      567.30      556.54     26.59 o
   4  24   0      240.79      248.35     15.33 o
   6  24   0      180.04      171.75     21.94 o
   8  24   0        5.40       12.88     10.72 o
  10  24   0       49.86       47.97     12.06 o
  12  24   0        1.51        1.12     11.04 o
  14  24   0        0.67       22.17     12.19 o
   1  25   0       15.35       17.93     22.71 o
   3  25   0       53.78       55.65     13.03 o
   5  25   0      561.54      564.50     28.76 o
   7  25   0        1.42       -8.56     10.17 o
   9  25   0        3.84       15.35     18.09 o
  11  25   0       44.79       55.57     12.86 o
   0  26   0      429.56      495.42     33.84 o
   2  26   0      226.44      216.77     18.52 o
   4  26   0      471.75      565.76     51.03 o
   6  26   0      104.49      141.62     22.95 o
   8  26   0       55.39       49.89     13.29 o
  10  26   0        7.18       -6.28     26.86 o
   1  27   0      620.63      745.06     30.06 o
   3  27   0        2.93       12.09     13.92 o
   5  27   0       16.55       10.87     26.86 o
   1   2   1     9758.85     9468.82     72.36 o
   2   3   1    15245.24    15531.35    116.68 o
   1   4   1    15581.81    14501.07     72.04 o
   3   4   1     9038.30     8823.00     55.25 o
   2   5   1    18859.92    18912.76     88.13 o
   4   5   1   202599.75   193515.72   1126.72 o
   1   6   1     3213.11     3055.23     19.55 o
   3   6   1    24360.46    24021.63    128.97 o
   5   6   1    11752.59    11410.32     66.57 o
   2   7   1    26164.44    24926.21    118.52 o
   4   7   1     8916.83     8961.03     54.57 o
   6   7   1    13974.31    14030.91     81.99 o
   1   8   1       12.10        6.74      2.75 o
   3   8   1     6941.35     6647.54     34.58 o
   5   8   1     6096.64     6059.17     41.24 o
   7   8   1     5461.93     5192.53     37.85 o
   2   9   1      488.09      473.17      6.64 o
   4   9   1     1914.56     1842.18     15.34 o
   6   9   1    11790.33    11686.99     71.52 o
   8   9   1    21578.11    21335.68    122.19 o
   1  10   1      791.95      760.89      7.98 o
   3  10   1      758.08      755.02      8.59 o
   5  10   1     1518.80     1604.33     16.08 o
   7  10   1    23150.21    22863.69    172.21 o
   9  10   1     2304.23     2225.45     23.99 o
   2  11   1     2630.78     2649.57     17.44 o
   4  11   1      632.18      633.02      8.02 o
   6  11   1     8683.52     8195.32     46.81 o
   8  11   1     5194.65     5175.21     46.91 o
  10  11   1     2560.66     2443.82     26.54 o
   1  12   1     2797.61     2833.60     18.85 o
   3  12   1     1172.89     1195.66     11.18 o
   5  12   1      890.53      901.76     10.61 o
   7  12   1     1261.10     1279.64     16.42 o
   9  12   1     1641.33     1589.66     21.06 o
  11  12   1     1316.31     1286.19     19.54 o
   2  13   1     2557.03     2704.09     18.67 o
   4  13   1      202.45      226.12      6.01 o
   6  13   1      383.24      395.16      8.58 o
   8  13   1      590.14      634.61     12.61 o
  10  13   1      468.85      458.13     13.18 o
  12  13   1     6053.93     6009.32     49.84 o
   1  14   1      902.08      929.12     10.77 o
   3  14   1     1343.54     1428.18     14.45 o
   5  14   1      149.89      179.91      6.58 o
   7  14   1      119.54      139.48      6.37 o
   9  14   1     2110.63     2082.57     25.25 o
  11  14   1     4577.87     4362.87     44.16 o
  13  14   1     3795.11     3576.29     51.40 o
   2  15   1      310.05      314.26      7.75 o
   4  15   1      943.37      948.88     12.38 o
   6  15   1      549.73      580.24     11.45 o
   8  15   1     1149.46     1133.00     19.04 o
  10  15   1     3904.16     3756.77     37.30 o
  12  15   1      201.79      196.36     11.59 o
  14  15   1     2022.42     1905.12     34.46 o
   1  16   1      299.65      340.73      9.77 o
   3  16   1      779.45      823.78     12.19 o
   5  16   1      170.80      184.95      8.49 o
   7  16   1     2642.74     2567.60     34.17 o
   9  16   1     4079.60     3984.80     38.81 o
  11  16   1     1477.10     1523.75     30.32 o
  13  16   1     1410.26     1426.56     26.26 o
  15  16   1      150.89      161.40     14.30 o
   2  17   1      810.06      784.78     12.85 o
   4  17   1     1141.73     1171.68     23.79 o
   6  17   1      290.88      336.68     15.07 o
   8  17   1     3420.34     3303.64     38.67 o
  10  17   1     1540.13     1509.51     23.84 o
  12  17   1      676.48      667.20     20.13 o
  14  17   1      442.50      410.15     23.96 o
  16  17   1      631.58      619.41     32.68 o
   1  18   1     1015.32     1040.86     16.52 o
   3  18   1       75.93       86.07      7.49 o
   5  18   1      748.29      787.18     22.03 o
   7  18   1     2171.00     2232.66     37.52 o
   9  18   1        0.65        1.92      7.75 o
  11  18   1      214.53      211.97     13.21 o
  13  18   1       20.83        4.74     12.45 o
  15  18   1      778.23      763.33     27.14 o
  17  18   1       58.92       67.82     12.36 o
   2  19   1      855.10      890.59     20.31 o
   4  19   1      947.78      990.98     24.03 o
   6  19   1      550.55      495.82     16.44 o
   8  19   1       17.73       25.23      8.37 o
  10  19   1      711.36      605.83     18.79 o
  12  19   1       32.27       64.66     10.42 o
  14  19   1      695.75      631.74     22.91 o
  16  19   1      113.18      136.22     24.37 o
  18  19   1      104.30      100.36     13.84 o
   1  20   1       41.98       27.62      8.37 o
   3  20   1      487.95      478.08     15.39 o
   5  20   1      426.09      425.82     15.30 o
   7  20   1     1377.82     1398.62     26.26 o
   9  20   1      817.80      878.70     22.15 o
  11  20   1      540.19      541.05     20.57 o
  13  20   1      172.25      181.28     14.99 o
  15  20   1       50.62       41.10     11.04 o
  17  20   1      107.85      110.24     13.91 o
  19  20   1      159.66      187.96     17.52 o
   2  21   1      431.42      459.08     17.09 o
   4  21   1     1562.02     1595.02     36.61 o
   6  21   1       95.97      108.74     11.60 o
   8  21   1      688.90      703.97     20.13 o
  10  21   1       25.56        6.50     11.63 o
  12  21   1      163.44      168.24     14.80 o
  14  21   1      134.23      145.52     14.63 o
  16  21   1      170.35      187.25     16.58 o
  18  21   1      304.88      391.29     25.78 o
   1  22   1      310.75      323.71     19.04 o
   3  22   1      455.97      473.52     21.54 o
   5  22   1      912.80      864.75     24.83 o
   7  22   1      264.92      273.28     15.33 o
   9  22   1      115.90      113.80     21.05 o
  11  22   1      126.56      114.69     13.22 o
  13  22   1       56.55       59.19     12.36 o
  15  22   1       10.27       11.69     10.42 o
  17  22   1      122.22       99.33     15.51 o
   2  23   1     1528.04     1564.31     48.19 o
   4  23   1       78.32      107.42     13.43 o
   6  23   1       47.04       41.40     11.08 o
   8  23   1        2.73       12.52     12.11 o
  10  23   1       68.31       33.19     12.74 o
  12  23   1       71.52       58.48     11.92 o
  14  23   1       25.81       27.05     10.72 o
   1  24   1      918.65      974.23     28.17 o
   3  24   1      355.13      362.16     20.98 o
   5  24   1      144.89      142.03     17.45 o
   7  24   1      247.14      295.96     22.72 o
   9  24   1       32.09       42.94     12.42 o
  11  24   1       34.55       33.11     17.17 o
  13  24   1       36.24       17.73     10.93 o
   2  25   1       32.57       51.81     12.36 o
   4  25   1      461.29      505.56     24.73 o
   6  25   1       57.27       75.39     16.86 o
   8  25   1      107.84      150.52     22.95 o
  10  25   1       40.16       17.16     14.05 o
  12  25   1       29.75       28.62     12.92 o
   1  26   1      593.50      626.48     26.34 o
   3  26   1      322.69      377.47     22.01 o
   5  26   1       59.00       71.36     20.27 o
   7  26   1       12.23       54.28     23.03 o
   9  26   1        7.64        5.76     16.28 o
   2  27   1       55.62       54.75     14.30 o
   4  27   1       25.89       27.91     14.38 o
   6  27   1       39.32       46.60     36.46 o
   1   1   2    19083.31    18290.06    117.03 o
   0   2   2    77701.54    73963.05    789.62 o
   1   3   2    33588.54    31797.85    270.04 o
   3   3   2   146431.13   137357.05   1020.46 o
   0   4   2     2842.21     2427.01     21.48 o
   2   4   2     8199.04     7864.31     50.74 o
   1   5   2    10808.16    10655.84     59.85 o
   3   5   2    31303.71    30905.55    151.21 o
   5   5   2    10245.68    10437.27     87.87 o
   0   6   2    25143.47    24974.11    186.61 o
   2   6   2       67.49       57.11      3.88 o
   4   6   2    21240.21    20445.34    112.79 o
   1   7   2     3177.87     2750.63     17.95 o
   3   7   2     3829.71     3566.27     23.97 o
   5   7   2      998.30      971.72     20.71 o
   7   7   2    14582.85    14879.49    123.33 o
   0   8   2     3123.21     3136.10     31.03 o
   2   8   2     1536.78     1404.09     12.68 o
   4   8   2     1400.41     1762.97     20.67 o
   6   8   2     2532.85     2470.92     22.68 o
   1   9   2     2229.79     2200.14     17.23 o
   3   9   2      193.55      195.86      9.63 o
   5   9   2     6155.35     6506.82     37.17 o
   7   9   2    15310.97    15938.43     94.77 o
   9   9   2     6422.73     6296.46     65.71 o
   0  10   2     3685.02     3608.09     50.96 o
   2  10   2     4009.10     4075.35     24.76 o
   4  10   2    18483.36    19303.60     93.95 o
   6  10   2     3765.18     3697.50     28.37 o
   8  10   2     1795.80     1886.43     36.62 o
   1  11   2     1139.66     1107.96     11.46 o
   3  11   2     1110.26     1074.69     11.14 o
   5  11   2     1754.90     1868.72     16.50 o
   7  11   2     7616.17     7326.42     47.53 o
   9  11   2      519.53      472.58     12.38 o
  11  11   2      610.61      605.79     20.61 o
   0  12   2     3131.17     3332.40     33.55 o
   2  12   2      450.58      464.70      8.10 o
   4  12   2     2825.46     3151.91     23.27 o
   6  12   2     3119.51     3268.10     24.53 o
   8  12   2      479.27      429.06     11.85 o
  10  12   2     3720.99     3744.98     36.62 o
   1  13   2     2091.98     2140.99     20.26 o
   3  13   2     7585.22     7722.35     45.16 o
   5  13   2     1073.18     1052.49     12.91 o
   7  13   2     1958.41     1967.08     22.94 o
   9  13   2      830.85      812.23     15.90 o
  11  13   2     1357.73     1268.26     23.17 o
  13  13   2     3962.33     3760.13     54.63 o
   0  14   2     7813.14     8123.04     67.22 o
   2  14   2     3899.21     3921.79     28.40 o
   4  14   2     1280.67     1354.17     14.95 o
   6  14   2      772.28      732.26     14.01 o
   8  14   2       54.43       88.21      6.92 o
  10  14   2     3723.85     3639.95     47.77 o
  12  14   2     7453.26     7227.08     65.57 o
   1  15   2     1031.91     1116.48     13.70 o
   3  15   2      383.39      393.05      9.84 o
   5  15   2        8.77       15.53      4.78 o
   7  15   2      391.01      397.59     11.85 o
   9  15   2     1780.68     1643.67     23.40 o
  11  15   2     4514.63     4477.94     55.49 o
  13  15   2      919.71      934.16     29.13 o
  15  15   2      962.77      953.97     29.49 o
   0  16   2     3060.58     3221.86     36.79 o
   2  16   2       53.71       62.60      5.25 o
   4  16   2      411.44      424.54     12.34 o
   6  16   2      125.94      133.24     10.12 o
   8  16   2       41.55       35.36      8.42 o
  10  16   2      951.19      933.39     19.21 o
  12  16   2     7854.56     7766.97     62.63 o
  14  16   2      910.42      899.86     19.54 o
   1  17   2      989.59     1013.75     15.36 o
   3  17   2      459.62      481.10     15.57 o
   5  17   2      505.28      517.28     17.74 o
   7  17   2      519.72      499.65     16.18 o
   9  17   2     2624.06     2549.82     40.68 o
  11  17   2      997.91     1004.42     20.80 o
  13  17   2     1306.43     1274.18     25.61 o
  15  17   2      148.73      138.48     14.96 o
  17  17   2      365.64      392.93     30.70 o
   0  18   2      111.35      114.65     10.63 o
   2  18   2      313.38      302.48     15.52 o
   4  18   2      382.83      393.79     13.24 o
   6  18   2      586.59      550.82     25.53 o
   8  18   2      230.72      265.30     13.60 o
  10  18   2      273.91      297.78     13.72 o
  12  18   2       61.89       80.52     10.30 o
  14  18   2      380.86      338.62     18.65 o
  16  18   2      705.36      662.37     23.70 o
   1  19   2      156.93      153.14     13.78 o
   3  19   2      632.16      616.28     17.93 o
   5  19   2      916.45      921.36     21.14 o
   7  19   2     2135.27     2044.99     30.61 o
   9  19   2      890.54      915.47     22.05 o
  11  19   2      143.36      141.26     11.86 o
  13  19   2      217.19      243.00     16.23 o
  15  19   2      414.13      370.34     19.62 o
  17  19   2       68.12       55.01     11.92 o
  19  19   2      257.24      258.55     26.73 o
   0  20   2      232.57      216.39     24.95 o
   2  20   2      273.53      252.28     20.50 o
   4  20   2     3245.89     3240.49     40.59 o
   6  20   2      178.97      175.33     13.17 o
   8  20   2      550.81      567.61     21.53 o
  10  20   2      700.44      709.84     20.51 o
  12  20   2      162.18      171.01     14.80 o
  14  20   2      355.43      358.40     20.08 o
  16  20   2      118.84       98.97     13.62 o
  18  20   2      272.70      311.92     20.08 o
   1  21   2      347.65      318.19     18.65 o
   3  21   2      406.81      430.65     27.70 o
   5  21   2       55.97       64.10     10.93 o
   7  21   2      577.66      552.68     22.70 o
   9  21   2      320.41      289.34     15.33 o
  11  21   2       47.67       43.44     10.42 o
  13  21   2      183.52      215.05     16.23 o
  15  21   2      250.61      243.55     17.52 o
  17  21   2      151.03      147.92     18.33 o
   0  22   2      642.47      627.77     32.57 o
   2  22   2      507.17      536.48     22.91 o
   4  22   2      537.75      566.07     22.91 o
   6  22   2      532.61      560.08     37.67 o
   8  22   2      753.65      734.14     31.57 o
  10  22   2      190.02      188.28     13.89 o
  12  22   2       49.03       66.85     12.36 o
  14  22   2       96.82      124.35     13.84 o
  16  22   2       57.82       67.31     13.28 o
   1  23   2      125.06      121.85     14.63 o
   3  23   2      827.95      833.74     33.79 o
   5  23   2      192.00      175.91     18.38 o
   7  23   2      205.02      212.32     18.38 o
   9  23   2       66.33       84.79     12.06 o
  11  23   2       37.34       46.82     17.91 o
  13  23   2      206.41      208.25     16.23 o
  15  23   2       46.11       41.08     12.19 o
   0  24   2     1021.87     1168.04     59.49 o
   2  24   2      411.78      405.96     22.01 o
   4  24   2        6.37       17.38     11.69 o
   6  24   2       29.97       50.20     21.78 o
   8  24   2      129.01      133.38     16.89 o
  10  24   2        7.69        8.95     11.08 o
  12  24   2       22.23       16.93     11.69 o
   1  25   2      201.19      252.29     19.04 o
   3  25   2      583.73      683.10     29.36 o
   5  25   2       10.25       -4.08     12.42 o
   7  25   2      182.31      147.65     18.38 o
   9  25   2       39.45       80.34     20.22 o
  11  25   2      141.53      162.91     22.95 o
   0  26   2      194.07      262.44     28.40 o
   2  26   2        9.47       11.81     12.36 o
   4  26   2       31.98       63.07     16.15 o
   6  26   2       35.22       51.06     16.15 o
   8  26   2      150.49      176.07     25.67 o
   1  27   2      166.97      189.64     19.04 o
   3  27   2      150.78      166.75     24.02 o
   5  27   2      212.15      215.52     32.42 o
   1   2   3    20277.43    19673.07     96.52 o
   2   3   3     5767.69     5556.05     31.32 o
   1   4   3     3530.04     3124.82     20.49 o
   3   4   3      951.77      933.61     10.74 o
   2   5   3     2561.78     2513.10     25.74 o
   4   5   3     6972.34     6869.05     44.09 o
   1   6   3     6040.51     5800.43     36.65 o
   3   6   3     1983.34     1921.11     31.63 o
   5   6   3    34242.89    34443.45    184.85 o
   2   7   3     5121.89     4723.05     31.13 o
   4   7   3     4431.42     4102.36     30.93 o
   6   7   3    10027.37    10700.26     66.28 o
   1   8   3     1907.36     1981.66     15.77 o
   3   8   3    11352.63    11423.22     62.64 o
   5   8   3    12410.38    12730.39     69.26 o
   7   8   3     5790.95     6158.93     44.35 o
   2   9   3     2404.24     2720.49     20.31 o
   4   9   3     8523.55     9133.34     52.62 o
   6   9   3     2618.51     2538.25     20.93 o
   8   9   3     2046.84     2159.68     23.45 o
   1  10   3     1987.78     2002.71     16.08 o
   3  10   3     6513.88     6784.83     41.75 o
   5  10   3      830.83      749.99     10.20 o
   7  10   3      194.40      234.34      7.82 o
   9  10   3     1427.72     1315.02     18.74 o
   2  11   3     3772.17     3905.45     24.50 o
   4  11   3     8479.11     9221.77     55.03 o
   6  11   3      494.94      496.05      9.29 o
   8  11   3      932.16      889.92     27.68 o
  10  11   3       52.01       43.45      5.58 o
   1  12   3      826.38      894.10     11.00 o
   3  12   3     4876.29     5157.20     31.89 o
   5  12   3      938.23      922.39     12.62 o
   7  12   3        5.74        6.49      4.28 o
   9  12   3     1587.45     1562.69     21.37 o
  11  12   3      263.37      233.62     10.36 o
   2  13   3     5352.17     5554.62     38.98 o
   4  13   3      466.64      445.94      8.98 o
   6  13   3     1230.44     1272.27     18.30 o
   8  13   3      856.79      852.58     23.74 o
  10  13   3      102.82      103.08      7.83 o
  12  13   3       92.75       69.21      7.87 o
   1  14   3     2193.99     2310.18     21.85 o
   3  14   3     1277.88     1392.39     17.45 o
   5  14   3     1306.18     1303.44     18.90 o
   7  14   3       89.20      106.13      7.35 o
   9  14   3     1417.65     1349.57     20.54 o
  11  14   3      796.08      737.58     20.02 o
  13  14   3     1242.50     1243.31     22.68 o
   2  15   3      679.54      672.18     13.86 o
   4  15   3      693.19      722.42     15.94 o
   6  15   3       75.13       75.00      6.81 o
   8  15   3      799.00      670.32     15.59 o
  10  15   3      363.10      314.57     13.00 o
  12  15   3     2098.69     1983.48     27.88 o
  14  15   3      124.97      102.52     10.01 o
   1  16   3      246.45      229.13     10.69 o
   3  16   3      171.88      193.18     10.20 o
   5  16   3      398.52      421.81     13.89 o
   7  16   3      763.10      749.64     18.31 o
   9  16   3      879.50      831.35     18.53 o
  11  16   3      123.50      119.52      9.85 o
  13  16   3      466.32      424.60     15.30 o
  15  16   3       80.41       69.76      9.73 o
   2  17   3      194.70      196.45     12.74 o
   4  17   3      103.45      104.76      8.62 o
   6  17   3     1102.99     1027.22     20.73 o
   8  17   3      644.74      606.11     16.63 o
  10  17   3       61.51       27.07     11.16 o
  12  17   3     1211.45     1054.35     21.88 o
  14  17   3      694.18      701.52     18.45 o
  16  17   3      199.38      194.13     15.35 o
   1  18   3     1038.16     1036.26     25.85 o
   3  18   3     1335.90     1293.94     33.33 o
   5  18   3      672.40      673.44     20.50 o
   7  18   3       45.96       34.52      8.14 o
   9  18   3      398.05      403.00     14.38 o
  11  18   3       49.07       38.22      7.67 o
  13  18   3      111.24      114.72     10.09 o
  15  18   3        4.67       12.19      8.98 o
  17  18   3      121.07      103.95     13.22 o
   2  19   3      163.45      157.95     13.84 o
   4  19   3      245.69      264.03     15.17 o
   6  19   3     1642.67     1661.65     32.13 o
   8  19   3      645.15      583.48     18.01 o
  10  19   3      467.62      466.42     20.86 o
  12  19   3      348.04      354.17     22.75 o
  14  19   3      145.08      161.29     12.62 o
  16  19   3       37.22       29.48     10.42 o
  18  19   3      107.39      125.82     18.28 o
   1  20   3       10.49       -3.41      8.48 o
   3  20   3      569.94      572.33     22.39 o
   5  20   3      795.27      793.55     22.23 o
   7  20   3       40.06       20.77      8.98 o
   9  20   3     1141.71     1093.48     36.05 o
  11  20   3       57.49       52.66      9.50 o
  13  20   3       68.02       65.21     10.58 o
  15  20   3       73.53       57.01     14.96 o
  17  20   3      113.59      148.44     15.17 o
   2  21   3      105.23       84.95     12.68 o
   4  21   3     1093.60     1136.32     33.24 o
   6  21   3      173.63      164.71     16.15 o
   8  21   3      472.84      488.73     20.28 o
  10  21   3       64.72       80.10     11.27 o
  12  21   3       56.60       43.54      9.87 o
  14  21   3       64.40       47.89     11.27 o
  16  21   3      131.08      151.50     15.57 o
   1  22   3      396.71      377.43     20.85 o
   3  22   3      215.50      237.19     20.61 o
   5  22   3       70.88       84.93     15.51 o
   7  22   3       88.33      106.58     15.51 o
   9  22   3      725.91      697.26     23.79 o
  11  22   3       49.04       46.03     13.30 o
  13  22   3       36.41       52.33     13.90 o
  15  22   3       77.94      100.79     16.36 o
   2  23   3      840.43      873.34     28.17 o
   4  23   3      609.67      653.75     28.81 o
   6  23   3      745.41      795.57     35.55 o
   8  23   3       77.46       76.65     14.65 o
  10  23   3      119.22      116.37     16.89 o
  12  23   3       16.72       15.87     17.31 o
  14  23   3       39.45       51.43     13.92 o
   1  24   3      402.54      413.04     22.79 o
   3  24   3      421.04      414.00     26.59 o
   5  24   3      125.45      134.11     18.38 o
   7  24   3      141.35      168.98     19.02 o
   9  24   3      100.58       81.60     16.15 o
  11  24   3       72.11      107.46     19.00 o
  13  24   3       78.65       83.48     15.19 o
   2  25   3      331.43      355.63     21.75 o
   4  25   3      554.79      572.49     32.72 o
   6  25   3      847.72      892.62     34.67 o
   8  25   3       62.27       37.04     13.92 o
  10  25   3       45.73       61.41     19.00 o
   1  26   3      175.19      191.74     18.52 o
   3  26   3       41.80       72.92     17.73 o
   5  26   3      366.03      362.42     26.59 o
   7  26   3      281.68      312.00     24.37 o
   2  27   3      200.08      225.17     24.72 o
   4  27   3      311.63      297.61     25.05 o
   0   0   4    25717.95    27858.82    360.76 o
   0   2   4     1170.55     1030.53     13.29 o
   2   2   4     7345.09     6630.35     62.04 o
   1   3   4     3966.58     4033.12     27.78 o
   0   4   4      237.00      239.81      7.90 o
   2   4   4     1453.62     1447.59     13.24 o
   4   4   4     6311.63     5930.35     56.76 o
   1   5   4     6823.51     6790.76     42.44 o
   3   5   4      994.78      893.05     12.13 o
   0   6   4       94.88       81.18      7.38 o
   2   6   4     6242.40     5888.35     35.29 o
   4   6   4     2683.04     2647.03     23.40 o
   6   6   4      478.29      502.40     14.65 o
   1   7   4     3475.08     3422.78     23.43 o
   3   7   4     7497.56     7615.23     51.20 o
   5   7   4     4597.94     5151.27     37.98 o
   0   8   4     2513.99     2375.55     29.30 o
   2   8   4     1358.33     1391.31     18.68 o
   4   8   4      261.14      243.42      7.87 o
   6   8   4     6296.79     6862.68     48.52 o
   8   8   4     2532.43     2796.03     37.54 o
   1   9   4     1268.71     1298.97     13.19 o
   3   9   4     2452.63     2672.60     20.66 o
   5   9   4     4464.42     4547.62     35.55 o
   7   9   4     6064.87     6102.97     45.61 o
   0  10   4    14696.71    15737.20    112.04 o
   2  10   4     1309.28     1387.53     14.22 o
   4  10   4     4528.22     4710.05     36.47 o
   6  10   4      414.24      395.02     10.09 o
   8  10   4     1061.50     1053.21     16.40 o
  10  10   4     2577.11     2449.68     38.37 o
   1  11   4      814.95      859.88     11.85 o
   3  11   4     5431.56     5440.47     36.47 o
   5  11   4     1475.24     1574.71     20.98 o
   7  11   4      748.83      755.54     14.59 o
   9  11   4      827.10      805.78     20.29 o
   0  12   4    10538.92    10598.80     81.09 o
   2  12   4     4822.05     4964.62     34.71 o
   4  12   4     1749.58     1752.33     20.92 o
   6  12   4     1560.92     1489.17     19.89 o
   8  12   4      390.30      327.22     11.07 o
  10  12   4      326.74      339.60     12.59 o
  12  12   4     2245.17     2055.01     38.37 o
   1  13   4     4352.02     4546.80     33.06 o
   3  13   4      936.84     1028.88     16.35 o
   5  13   4      107.70      137.21      7.19 o
   7  13   4     2402.66     2383.06     27.46 o
   9  13   4      505.70      454.35     12.89 o
  11  13   4      110.26      114.68      8.51 o
   0  14   4     1865.64     2024.82     32.08 o
   2  14   4      957.13      975.74     16.92 o
   4  14   4      631.88      609.69     13.13 o
   6  14   4      178.43      196.44      9.14 o
   8  14   4      540.57      576.27     14.01 o
  10  14   4      937.55      846.80     17.63 o
  12  14   4     1086.24     1024.88     20.08 o
  14  14   4     1298.04     1305.63     33.09 o
   1  15   4      145.57      149.05      8.90 o
   3  15   4      423.96      425.33     14.61 o
   5  15   4      848.59      829.47     16.30 o
   7  15   4      498.09      498.39     13.52 o
   9  15   4      175.23      168.66     10.09 o
  11  15   4      680.81      666.69     17.16 o
  13  15   4      908.84      804.36     18.74 o
   0  16   4      627.66      637.55     28.78 o
   2  16   4       89.72       90.10      7.98 o
   4  16   4      382.66      411.72     18.83 o
   6  16   4       38.75       42.02      6.24 o
   8  16   4      356.50      340.04     17.51 o
  10  16   4     2969.34     2703.63     32.83 o
  12  16   4      568.18      492.05     18.71 o
  14  16   4      526.30      489.85     16.60 o
  16  16   4       24.68       47.60     11.69 o
   1  17   4     1545.40     1616.02     30.61 o
   3  17   4      221.80      229.24     12.36 o
   5  17   4       61.61       59.02      8.98 o
   7  17   4      124.11      128.17      8.78 o
   9  17   4      709.04      698.95     18.09 o
  11  17   4      394.95      433.25     15.59 o
  13  17   4       16.60        5.76      9.44 o
  15  17   4      116.11      134.76     10.97 o
   0  18   4      266.70      234.33     34.54 o
   2  18   4      852.65      814.31     23.93 o
   4  18   4      374.23      348.14     22.35 o
   6  18   4      417.01      419.20     17.52 o
   8  18   4      820.96      735.24     19.67 o
  10  18   4     1871.53     1796.16     27.08 o
  12  18   4      395.93      395.43     15.82 o
  14  18   4       84.23       80.55      9.27 o
  16  18   4      109.49      129.21     12.15 o
  18  18   4       88.41       74.66     17.48 o
   1  19   4       26.13       21.11      9.59 o
   3  19   4      942.00      880.19     28.01 o
   5  19   4      990.93      953.39     30.23 o
   7  19   4      105.73      113.07     11.27 o
   9  19   4       91.29       63.75     10.04 o
  11  19   4      647.68      604.81     17.39 o
  13  19   4      554.05      587.06     17.83 o
  15  19   4      336.76      281.39     16.32 o
  17  19   4       45.97      101.50     12.86 o
   0  20   4      221.78      214.92     22.95 o
   2  20   4      166.11      179.80     20.04 o
   4  20   4        9.15       -3.02      9.45 o
   6  20   4      193.24      189.67     17.73 o
   8  20   4      419.49      388.13     19.09 o
  10  20   4      694.02      648.39     19.67 o
  12  20   4      366.65      340.70     16.68 o
  14  20   4      195.61      229.39     17.36 o
  16  20   4      216.55      252.28     17.70 o
  18  20   4       17.22       42.36     13.29 o
   1  21   4      196.03      198.31     16.23 o
   3  21   4        5.70       -1.87     10.63 o
   5  21   4      374.84      399.43     22.83 o
   7  21   4       68.78       59.10     13.29 o
   9  21   4       13.11       21.45     20.27 o
  11  21   4      175.83      160.31     12.96 o
  13  21   4      273.09      291.83     18.52 o
  15  21   4      191.39      270.50     19.41 o
  17  21   4        2.09       -1.80     14.40 o
   0  22   4      784.92      811.92     37.99 o
   2  22   4       29.79       24.47     12.42 o
   4  22   4       57.69       50.09     14.65 o
   6  22   4      176.34      159.95     23.81 o
   8  22   4       65.00       50.08     13.92 o
  10  22   4      107.09      126.35     33.40 o
  12  22   4       82.90      120.93     16.63 o
  14  22   4      108.64      159.17     17.45 o
   1  23   4       29.19       28.85     11.92 o
   3  23   4      383.21      381.88     24.17 o
   5  23   4       51.48       42.56     20.89 o
   7  23   4      148.38      160.49     20.07 o
   9  23   4      152.04      132.24     24.91 o
  11  23   4      104.37       74.90     15.19 o
  13  23   4       41.80       78.29     20.22 o
   0  24   4      653.86      578.26     65.24 o
   2  24   4      113.46      123.54     32.39 o
   4  24   4      140.73      163.25     24.84 o
   6  24   4      244.94      254.50     37.71 o
   8  24   4      180.38      177.07     33.59 o
  10  24   4       66.80       50.03     20.77 o
  12  24   4       40.76       86.57     20.22 o
   1  25   4      158.19      176.18     20.61 o
   3  25   4       57.44       58.90     17.78 o
   5  25   4      281.44      302.00     25.95 o
   7  25   4       96.25      142.86     29.15 o
   9  25   4       38.14       47.47     14.65 o
   0  26   4       20.35       30.15     18.42 o
   2  26   4      185.39      196.83     21.14 o
   4  26   4       13.43       20.81     14.65 o
   6  26   4       77.57       81.48     16.89 o
   1  27   4       28.10       21.75     15.51 o
   1   2   5    19272.61    20091.84     95.29 o
   2   3   5      144.27      120.55      4.65 o
   1   4   5     4269.21     4267.01     30.48 o
   3   4   5     3468.15     3481.14     28.96 o
   2   5   5      895.23      961.43     12.29 o
   4   5   5    10954.00    10770.05     66.52 o
   1   6   5     1827.28     1960.26     19.45 o
   3   6   5     6590.95     6924.25     46.82 o
   5   6   5     3143.48     3592.87     30.19 o
   2   7   5      491.59      456.06      9.79 o
   4   7   5      599.22      613.21     13.16 o
   6   7   5      227.79      217.90      9.03 o
   1   8   5      420.35      415.97      7.58 o
   3   8   5     7591.01     7598.79     54.06 o
   5   8   5    10176.10    10604.95     68.49 o
   7   8   5     1498.03     1715.01     20.25 o
   2   9   5     4242.09     4647.13     31.20 o
   4   9   5      302.64      312.50      9.34 o
   6   9   5     2531.65     2726.69     26.95 o
   8   9   5      440.12      386.75     10.65 o
   1  10   5     1122.26     1164.27     12.83 o
   3  10   5     3353.80     3544.64     30.32 o
   5  10   5      531.96      575.09     13.16 o
   7  10   5     1451.25     1533.05     24.29 o
   9  10   5     5384.36     5565.03     45.56 o
   2  11   5     1839.09     2021.64     21.48 o
   4  11   5      109.81      101.88      6.03 o
   6  11   5     3863.65     4005.83     46.34 o
   8  11   5      478.12      469.47     12.43 o
  10  11   5      164.55      166.44     10.37 o
   1  12   5     4795.92     5002.02     48.78 o
   3  12   5      983.72     1052.19     16.35 o
   5  12   5      531.00      533.39     12.55 o
   7  12   5      132.20      145.00     10.17 o
   9  12   5      429.81      431.27     12.89 o
  11  12   5      142.71      150.90      9.83 o
   2  13   5      294.89      330.34     13.27 o
   4  13   5      419.74      402.41     11.33 o
   6  13   5      427.20      405.91     11.71 o
   8  13   5      294.08      315.90     11.29 o
  10  13   5      172.03      154.18      9.47 o
  12  13   5       59.09       57.31      7.35 o
   1  14   5     1210.02     1297.05     33.50 o
   3  14   5      349.39      356.46     11.72 o
   5  14   5     1105.69     1144.80     18.15 o
   7  14   5      205.15      225.44     10.55 o
   9  14   5      692.63      701.90     16.06 o
  11  14   5      130.31      128.23      9.62 o
  13  14   5      174.75      164.11     10.74 o
   2  15   5      359.28      349.50     18.38 o
   4  15   5     1947.30     1985.91     27.57 o
   6  15   5     1603.01     1574.88     31.75 o
   8  15   5      176.67      170.11      9.85 o
  10  15   5      115.40       94.36      8.78 o
  12  15   5      974.50      917.25     19.46 o
  14  15   5      242.63      198.15     11.67 o
   1  16   5      443.53      484.85     21.34 o
   3  16   5      158.83      147.63     13.92 o
   5  16   5      425.67      420.11     14.68 o
   7  16   5      285.35      278.70     13.67 o
   9  16   5      207.90      222.77     11.29 o
  11  16   5      290.32      273.40     13.00 o
  13  16   5      119.76      115.42     10.09 o
  15  16   5      494.15      398.07     16.40 o
   2  17   5      772.19      754.18     25.78 o
   4  17   5       43.75       47.33     11.08 o
   6  17   5        8.85        0.23      7.27 o
   8  17   5      112.34       92.22      9.87 o
  10  17   5      113.23      118.32      9.69 o
  12  17   5       91.14      108.05     10.09 o
  14  17   5      182.85      201.04     12.23 o
  16  17   5      210.49      262.41     13.72 o
   1  18   5      519.93      505.74     22.83 o
   3  18   5      161.34      187.49     16.15 o
   5  18   5      312.84      307.12     19.94 o
   7  18   5      630.61      625.06     18.56 o
   9  18   5      474.38      485.21     18.28 o
  11  18   5       36.81       44.30      8.90 o
  13  18   5      148.08      146.93     11.42 o
  15  18   5       18.01       17.09      7.67 o
  17  18   5       73.98       73.13     10.09 o
   2  19   5      318.58      312.11     20.61 o
   4  19   5      162.88      152.11     16.15 o
   6  19   5       66.18       70.23     13.29 o
   8  19   5      600.71      585.60     23.36 o
  10  19   5      351.80      367.66     16.81 o
  12  19   5      133.16      129.77     11.47 o
  14  19   5      121.55      110.16     10.55 o
  16  19   5       18.11       10.57      7.67 o
  18  19   5       49.80       63.74     14.96 o
   1  20   5       72.59       71.75     14.75 o
   3  20   5      394.59      395.80     23.56 o
   5  20   5       59.91       52.15     13.94 o
   7  20   5      307.64      308.19     26.51 o
   9  20   5      290.44      310.72     18.65 o
  11  20   5        7.20       12.79      8.14 o
  13  20   5       78.78       80.55     10.69 o
  15  20   5      217.72      195.83     16.58 o
  17  20   5       55.02      107.28     16.06 o
   2  21   5       48.20       52.39     13.92 o
   4  21   5      336.01      375.10     24.37 o
   6  21   5      120.52      113.89     16.15 o
   8  21   5       76.46       81.11     14.65 o
  10  21   5      111.47       95.64     14.65 o
  12  21   5      169.54      185.43     17.17 o
  14  21   5       62.98       70.40     12.20 o
  16  21   5      133.73      157.03     17.45 o
   1  22   5      274.25      279.12     21.46 o
   3  22   5      319.07      357.44     24.37 o
   5  22   5        7.79        4.97     11.69 o
   7  22   5      195.13      233.89     20.61 o
   9  22   5       96.28       58.41     20.10 o
  11  22   5       13.53       24.23     12.42 o
  13  22   5      105.44      114.00     16.89 o
  15  22   5       59.33       55.65     16.28 o
   2  23   5      129.02      158.25     19.11 o
   4  23   5      143.65      186.05     19.11 o
   6  23   5      457.69      399.13     25.78 o
   8  23   5      144.93      118.22     17.73 o
  10  23   5       19.07        8.68     21.95 o
  12  23   5       66.98       96.52     16.89 o
   1  24   5      107.90      112.09     17.73 o
   3  24   5      132.03      128.15     18.38 o
   5  24   5       68.48       69.41     16.15 o
   7  24   5      202.93      213.58     20.61 o
   9  24   5       61.93       51.99     25.74 o
  11  24   5       84.00      122.16     18.38 o
   2  25   5      372.32      410.51     27.27 o
   4  25   5      245.38      271.04     23.56 o
   6  25   5      378.53      324.64     25.78 o
   8  25   5       26.53       13.43     13.92 o
   1  26   5      200.66      184.59     22.16 o
   3  26   5       47.90       17.37     14.65 o
   5  26   5      201.01      195.93     22.83 o
   1   1   6    18668.22    19722.72    133.84 o
   0   2   6     6683.96     6841.16     54.66 o
   1   3   6     2308.87     2347.33     19.46 o
   3   3   6    27211.71    29554.61    223.60 o
   0   4   6    22590.38    25263.95    196.33 o
   2   4   6     6312.64     6697.15     44.97 o
   1   5   6      337.21      345.79      8.30 o
   3   5   6     3290.01     3497.36     34.43 o
   5   5   6      937.37      895.09     25.67 o
   0   6   6     3203.13     3485.67     40.67 o
   2   6   6     4279.49     4386.23     35.59 o
   4   6   6     6033.03     6277.90     56.92 o
   1   7   6       75.76       60.21      5.54 o
   3   7   6     2052.63     2121.90     33.05 o
   5   7   6     5766.41     5971.38     44.74 o
   7   7   6      572.02      542.02     22.41 o
   0   8   6       82.70       51.12      5.58 o
   2   8   6     2828.34     3021.08     29.50 o
   4   8   6     2304.31     2205.11     23.24 o
   6   8   6      733.33      825.09     14.24 o
   1   9   6      994.45     1094.40     15.56 o
   3   9   6     1960.81     2152.51     24.60 o
   5   9   6     5186.61     5468.15     43.31 o
   7   9   6      743.14      714.59     13.93 o
   9   9   6     2926.53     2852.63     42.58 o
   0  10   6     1828.27     2005.05     40.30 o
   2  10   6     1071.77     1213.17     17.37 o
   4  10   6      814.33      888.83     15.73 o
   6  10   6     1608.72     1666.33     21.13 o
   8  10   6      245.26      242.36     10.09 o
   1  11   6      342.58      374.77     14.23 o
   3  11   6      177.90      189.62      9.44 o
   5  11   6      375.43      391.23     11.10 o
   7  11   6      136.70      146.13      8.04 o
   9  11   6     1365.91     1386.30     21.20 o
  11  11   6     1801.89     1841.49     35.31 o
   0  12   6     4768.12     4651.45    103.62 o
   2  12   6      639.00      689.78     25.23 o
   4  12   6     1074.30     1060.86     19.41 o
   6  12   6      339.22      335.92     11.17 o
   8  12   6      966.18      969.49     17.50 o
  10  12   6     1065.71     1026.53     21.74 o
   1  13   6     2192.54     2325.73     48.85 o
   3  13   6      507.12      476.02     13.82 o
   5  13   6     1945.63     2060.32     36.14 o
   7  13   6      338.25      337.83     11.89 o
   9  13   6      157.83      162.74      9.73 o
  11  13   6      435.51      383.41     14.02 o
  13  13   6     2205.04     1962.96     39.76 o
   0  14   6     2358.69     2337.24     72.92 o
   2  14   6     1866.12     1911.62     38.37 o
   4  14   6     2009.23     1980.15     27.83 o
   6  14   6      437.45      436.86     14.43 o
   8  14   6      979.33      896.39     18.09 o
  10  14   6      854.78      783.67     17.63 o
  12  14   6      502.82      499.21     15.37 o
   1  15   6      318.67      313.74     21.71 o
   3  15   6     1232.59     1295.71     31.71 o
   5  15   6     1030.80     1023.04     27.14 o
   7  15   6      314.62      324.37     13.53 o
   9  15   6      294.96      317.91     12.82 o
  11  15   6      410.44      365.15     14.47 o
  13  15   6       51.02       51.62      8.04 o
  15  15   6       68.36       98.69     13.92 o
   0  16   6     3035.33     2989.67     88.27 o
   2  16   6       34.22       18.37      9.45 o
   4  16   6      466.63      462.70     21.34 o
   6  16   6       46.12       46.05      8.98 o
   8  16   6      168.65      163.45     11.47 o
  10  16   6      390.50      351.90     15.94 o
  12  16   6      291.53      263.25     13.44 o
  14  16   6      176.65      174.68     11.67 o
   1  17   6      346.38      398.34     27.14 o
   3  17   6       33.16       26.04     13.37 o
   5  17   6      701.68      695.26     26.40 o
   7  17   6      155.75      172.10     13.22 o
   9  17   6      494.55      432.32     16.81 o
  11  17   6      507.14      499.59     17.68 o
  13  17   6      532.26      519.32     17.39 o
  15  17   6       78.39       83.91      9.85 o
  17  17   6        0.44       -6.49     10.17 o
   0  18   6     1813.04     1757.73     69.08 o
   2  18   6     1639.66     1671.03     39.10 o
   4  18   6      503.58      478.91     27.85 o
   6  18   6       16.84       10.97     11.89 o
   8  18   6      956.07      868.01     25.39 o
  10  18   6      691.68      620.57     20.02 o
  12  18   6       80.37       71.26     10.12 o
  14  18   6       16.10       -1.84      7.42 o
  16  18   6      103.75      115.87     13.55 o
   1  19   6      684.64      700.56     33.84 o
   3  19   6      234.30      257.30     24.46 o
   5  19   6      116.26       90.17     13.92 o
   7  19   6       40.56       29.12     11.69 o
   9  19   6      144.35      135.61     13.84 o
  11  19   6      645.65      667.86     23.93 o
  13  19   6      166.09      184.26     13.89 o
  15  19   6      119.60      127.53     14.88 o
  17  19   6       84.44       99.55     12.15 o
   0  20   6     1057.60     1082.27     61.41 o
   2  20   6      323.98      302.55     21.34 o
   4  20   6      197.93      219.69     41.83 o
   6  20   6      143.32      156.02     18.38 o
   8  20   6       89.71       80.69     13.92 o
  10  20   6       96.49      123.41     13.43 o
  12  20   6      248.17      242.80     17.70 o
  14  20   6      117.43      144.01     13.33 o
  16  20   6      137.35      163.14     13.89 o
   1  21   6      833.98      849.90     38.38 o
   3  21   6      624.96      658.66     38.56 o
   5  21   6       22.69       19.19     13.29 o
   7  21   6      233.80      233.10     19.94 o
   9  21   6       39.48       11.27     31.72 o
  11  21   6       51.71       37.17     10.72 o
  13  21   6       42.24       60.42     11.65 o
  15  21   6       27.29        2.58     20.20 o
   0  22   6     1598.92     1631.08     76.76 o
   2  22   6       72.75       79.20     18.42 o
   4  22   6      444.36      470.77     27.27 o
   6  22   6      109.66      118.22     17.45 o
   8  22   6      217.14      215.51     25.47 o
  10  22   6       68.04       42.57     14.38 o
  12  22   6       32.17       12.06     10.93 o
   1  23   6      198.44      215.46     26.86 o
   3  23   6       64.55       63.96     15.51 o
   5  23   6      695.45      689.30     31.54 o
   7  23   6      118.31      141.19     25.52 o
   9  23   6        8.99        3.84     12.66 o
  11  23   6       55.16       38.19     13.92 o
   0  24   6      174.22      211.08     38.38 o
   2  24   6       95.92      107.69     40.30 o
   4  24   6      304.23      369.74     27.27 o
   6  24   6       49.37       37.10     13.29 o
   8  24   6       93.22       68.08     18.76 o
  10  24   6       19.77       31.66     14.70 o
   1  25   6       83.56       47.97     19.00 o
   3  25   6       28.99       18.04     13.92 o
   5  25   6      108.38      111.40     26.26 o
   7  25   6        7.62       16.89     13.92 o
   0  26   6      342.35      406.81     49.89 o
   1   2   7    22631.62    24082.43    115.14 o
   2   3   7     7604.68     8602.03     51.20 o
   1   4   7     3025.51     3700.90     41.19 o
   3   4   7      520.99      514.23     11.13 o
   2   5   7     3648.43     3980.94     32.18 o
   4   5   7     3235.60     3661.61     39.58 o
   1   6   7       90.69      107.10      5.72 o
   3   6   7      521.40      508.16     13.97 o
   5   6   7     1212.82     1272.08     22.39 o
   2   7   7     3461.81     3650.04     33.16 o
   4   7   7     1052.82     1083.64     20.28 o
   6   7   7     1873.17     1987.68     29.13 o
   1   8   7     1833.61     1759.73     20.31 o
   3   8   7     1470.61     1577.00     24.58 o
   5   8   7     1339.85     1408.04     20.91 o
   7   8   7       95.39       95.11      7.44 o
   2   9   7      552.96      567.16     14.96 o
   4   9   7     1124.20     1187.80     22.45 o
   6   9   7     2521.19     2461.43     27.21 o
   8   9   7     2764.01     2851.92     36.62 o
   1  10   7      957.78      914.85     18.05 o
   3  10   7       87.81       89.86     10.43 o
   5  10   7      239.23      212.60      9.14 o
   7  10   7     5049.75     5023.01     43.65 o
   9  10   7      540.82      549.28     13.93 o
   2  11   7      506.92      531.20     19.94 o
   4  11   7      836.19      852.27     19.46 o
   6  11   7      491.90      525.86     13.51 o
   8  11   7      176.20      185.90      9.69 o
  10  11   7      690.40      640.15     15.51 o
   1  12   7      317.71      333.89     21.71 o
   3  12   7      943.38      846.68     37.64 o
   5  12   7      144.87      153.09     11.47 o
   7  12   7      873.28      861.43     17.50 o
   9  12   7       33.60       32.98      5.87 o
  11  12   7      200.73      183.43     12.18 o
   2  13   7     1251.12     1204.96     30.23 o
   4  13   7      763.55      798.43     27.74 o
   6  13   7      684.19      704.13     17.56 o
   8  13   7      361.07      315.78     14.20 o
  10  13   7      605.77      543.27     15.59 o
  12  13   7      554.47      492.32     15.51 o
   1  14   7     1749.06     1776.92     46.13 o
   3  14   7      314.41      339.36     19.11 o
   5  14   7      118.30      124.79     11.51 o
   7  14   7      187.53      186.94     13.93 o
   9  14   7     1283.17     1140.54     30.01 o
  11  14   7      561.24      533.78     16.00 o
  13  14   7      216.57      196.85     11.67 o
   2  15   7      555.58      604.52     34.54 o
   4  15   7      969.41      878.78     28.81 o
   6  15   7     1092.48     1073.83     26.34 o
   8  15   7      662.22      620.76     24.66 o
  10  15   7      173.69      159.50     11.72 o
  12  15   7      505.60      509.48     16.44 o
  14  15   7       50.93       63.22      9.15 o
   1  16   7      759.38      772.63     32.57 o
   3  16   7      205.32      209.18     21.71 o
   5  16   7      188.65      176.08     13.84 o
   7  16   7      150.81      177.85     14.30 o
   9  16   7     2002.78     1916.56     37.24 o
  11  16   7      931.19      869.33     27.06 o
  13  16   7      527.63      457.00     18.41 o
  15  16   7       96.70       95.04      9.69 o
   2  17   7     2184.42     2125.66     92.11 o
   4  17   7      878.87      891.88     29.49 o
   6  17   7      249.88      212.80     15.35 o
   8  17   7      258.91      267.45     17.11 o
  10  17   7        3.07        7.00      8.98 o
  12  17   7      161.74      168.92     12.77 o
  14  17   7       14.33        2.03      7.37 o
  16  17   7       46.52       58.64      9.07 o
   1  18   7      779.02      791.14     44.14 o
   3  18   7      134.36      132.66     19.00 o
   5  18   7       24.79       20.07     10.17 o
   7  18   7     1007.78     1007.22     28.27 o
   9  18   7      139.58      139.00     14.30 o
  11  18   7      422.93      479.23     22.23 o
  13  18   7        1.09        5.76      7.75 o
  15  18   7       64.11       64.13     10.39 o
  17  18   7       11.42        6.21      8.59 o
   2  19   7      781.56      833.68     37.99 o
   4  19   7      971.09      933.56     41.84 o
   6  19   7     1219.57     1168.51     44.72 o
   8  19   7      560.05      570.32     37.11 o
  10  19   7      122.88      120.35     14.30 o
  12  19   7      119.63      119.17     13.84 o
  14  19   7      243.13      279.43     19.46 o
  16  19   7       44.12       47.88     10.12 o
   1  20   7       24.97       36.46     16.28 o
   3  20   7     1715.40     1668.77     69.08 o
   5  20   7      191.39      256.39     21.34 o
   7  20   7      674.32      650.88     29.49 o
   9  20   7       23.90        0.83      9.98 o
  11  20   7       30.12       16.35      9.98 o
  13  20   7      107.28      115.91     14.80 o
  15  20   7       68.80       73.58     13.43 o
   2  21   7       59.00       76.76     19.00 o
   4  21   7      854.59      938.14     33.24 o
   6  21   7       65.41       69.11     13.92 o
   8  21   7      262.04      295.84     34.30 o
  10  21   7       60.30       47.38     12.36 o
  12  21   7      207.03      203.41     18.84 o
  14  21   7      101.62      108.37     17.17 o
   1  22   7       60.62       66.90     24.95 o
   3  22   7      809.91      825.13     40.71 o
   5  22   7      281.92      272.59     22.16 o
   7  22   7       46.42       65.40     15.19 o
   9  22   7       60.53       62.23     15.51 o
  11  22   7       39.46       22.07     11.51 o
   2  23   7      225.28      240.25     27.14 o
   4  23   7       53.04       65.08     16.15 o
   6  23   7      124.77      139.64     19.11 o
   8  23   7      449.39      482.25     30.23 o
  10  23   7       26.40       47.53     23.17 o
   1  24   7      437.27      441.09     47.97 o
   3  24   7       20.59       42.22     24.95 o
   5  24   7       64.28       95.96     20.81 o
   7  24   7       18.35       62.68     15.51 o
   2  25   7       92.46       52.96     20.22 o
   4  25   7        4.44       -3.84     23.03 o
   0   0   8    15953.11    18218.19    260.97 o
   0   2   8     1805.79     2116.16     27.77 o
   2   2   8     4583.55     5265.76     49.27 o
   1   3   8     2776.72     3145.28     24.68 o
   0   4   8     1130.88     1289.31     24.83 o
   2   4   8     1880.05     2048.52     22.22 o
   4   4   8      219.47      217.04     15.35 o
   1   5   8      114.43      128.95      6.92 o
   3   5   8       55.94       88.18      7.28 o
   0   6   8     3099.12     3110.63     53.84 o
   2   6   8      737.12      833.99     14.93 o
   4   6   8      825.96      738.57     20.44 o
   6   6   8     5337.90     5474.47     79.75 o
   1   7   8     1372.55     1433.36     28.20 o
   3   7   8      615.59      635.80     17.11 o
   5   7   8     1042.84     1135.83     22.79 o
   0   8   8     6288.01     6367.83    151.59 o
   2   8   8     2452.20     2437.59     33.17 o
   4   8   8     1169.35     1135.55     22.62 o
   6   8   8      311.50      291.82     13.62 o
   8   8   8     5863.84     5683.11     85.19 o
   1   9   8      167.51      163.93     12.42 o
   3   9   8      687.84      643.90     16.71 o
   5   9   8      483.10      463.79     19.39 o
   7   9   8      515.45      480.61     27.70 o
   0  10   8      487.33      514.27     24.42 o
   2  10   8      882.89      846.27     24.37 o
   4  10   8      981.45     1017.32     22.23 o
   6  10   8      734.49      730.42     19.46 o
   8  10   8     2163.34     2079.84     26.95 o
  10  10   8     1348.50     1332.71     35.05 o
   1  11   8      115.85      122.54     12.42 o
   3  11   8     3706.00     3647.37     54.63 o
   5  11   8     7349.25     7177.02     70.50 o
   7  11   8      254.60      272.56     12.96 o
   9  11   8      482.66      546.32     15.02 o
   0  12   8      797.13      817.46     46.05 o
   2  12   8     2338.62     2228.85     54.50 o
   4  12   8     1740.37     1720.40     36.88 o
   6  12   8      185.87      167.12     11.91 o
   8  12   8     1054.40     1047.18     24.89 o
  10  12   8      294.01      240.61     11.94 o
  12  12   8     1480.06     1484.47     42.33 o
   1  13   8      243.76      240.62     21.71 o
   3  13   8      545.90      521.16     22.16 o
   5  13   8     2548.44     2538.90     46.43 o
   7  13   8     4088.25     3892.43     54.79 o
   9  13   8     2935.29     2809.88     37.05 o
  11  13   8     1070.21     1007.62     20.63 o
   0  14   8     1173.34     1066.92     53.73 o
   2  14   8      106.10      116.06     23.03 o
   4  14   8     1482.69     1478.99     35.45 o
   6  14   8      450.72      473.49     24.37 o
   8  14   8      174.34      169.37     14.30 o
  10  14   8      522.37      489.24     17.60 o
  12  14   8      120.22      112.36     11.23 o
  14  14   8       73.53       81.87     13.87 o
   1  15   8     2385.97     2391.59     56.99 o
   3  15   8      244.25      235.78     17.73 o
   5  15   8      512.15      466.50     32.16 o
   7  15   8      654.19      600.92     27.70 o
   9  15   8       42.61       42.39     11.08 o
  11  15   8       65.60       61.98      9.65 o
  13  15   8       31.21       15.99      8.89 o
   0  16   8     5419.74     5511.13    134.32 o
   2  16   8      566.26      560.02     31.12 o
   4  16   8       22.10       18.89     10.17 o
   6  16   8      957.12      997.02     36.56 o
   8  16   8      948.52      938.81     26.86 o
  10  16   8       36.96       51.90     10.93 o
  12  16   8      186.50      167.48     12.96 o
  14  16   8       52.36       29.92      8.62 o
  16  16   8      122.30      119.60     20.22 o
   1  17   8      651.59      654.63     32.57 o
   3  17   8      293.28      310.96     27.14 o
   5  17   8      181.43      203.08     18.38 o
   7  17   8      812.50      765.84     25.85 o
   9  17   8     1074.42     1076.64     35.49 o
  11  17   8      122.77      115.05     14.40 o
  13  17   8       77.11       77.83     12.36 o
  15  17   8       54.32       83.94     10.89 o
   0  18   8     1406.25     1450.70     65.24 o
   2  18   8     1169.53     1070.77     40.71 o
   4  18   8      562.64      484.41     32.23 o
   6  18   8      639.37      668.77     23.93 o
   8  18   8      107.28      104.44     13.22 o
  10  18   8      159.35      143.77     14.80 o
  12  18   8      134.77      123.04     18.83 o
  14  18   8      153.26      135.64     26.41 o
  16  18   8       26.77       21.11      9.16 o
   1  19   8      194.52      186.05     22.95 o
   3  19   8       69.90       57.27     17.48 o
   5  19   8       57.44       68.47     19.19 o
   7  19   8      334.53      289.36     19.19 o
   9  19   8       55.45       53.73     12.36 o
  11  19   8      216.03      224.95     18.15 o
  13  19   8      160.23      152.29     15.51 o
  15  19   8       14.47       10.42      9.30 o
   0  20   8      556.40      568.00     49.89 o
   2  20   8      944.08      887.41     39.28 o
   4  20   8      114.33      115.13     20.22 o
   6  20   8      217.51      210.82     20.33 o
   8  20   8      130.89      182.33     16.23 o
  10  20   8      138.90      134.00     15.57 o
  12  20   8       91.30       85.29     13.43 o
  14  20   8       30.85       39.11     10.93 o
   1  21   8      204.00      174.64     42.22 o
   3  21   8      419.78      389.79     36.46 o
   5  21   8      155.92      138.30     34.54 o
   7  21   8       18.65        3.39     18.20 o
   9  21   8      504.98      561.07     29.31 o
  11  21   8       21.01       39.41     12.36 o
   0  22   8     1317.70     1266.48     69.08 o
   2  22   8       64.06       57.86     21.11 o
   4  22   8      157.47      144.17     22.95 o
   6  22   8       11.25       16.50     13.92 o
   8  22   8       48.31       58.98     14.65 o
  10  22   8       23.58       14.78     17.05 o
   1  23   8      261.56      298.91     31.12 o
   3  23   8      561.33      616.08     37.70 o
   5  23   8      174.65      158.77     32.62 o
   7  23   8       85.40       65.56     16.15 o
   0  24   8       21.73       34.54     26.86 o
   2  24   8      212.22      208.04     30.70 o
   4  24   8       13.02       -5.76     16.28 o
   1   2   9      386.68      483.95      9.56 o
   2   3   9     1702.48     1886.93     22.30 o
   1   4   9      111.96      111.81      6.92 o
   3   4   9     2071.55     1916.79     35.95 o
   2   5   9     3142.17     3248.36     35.57 o
   4   5   9     4747.83     5042.50     53.07 o
   1   6   9     1101.80     1062.44     19.75 o
   3   6   9     1360.80     1369.39     25.27 o
   5   6   9     2398.11     2383.08     34.38 o
   2   7   9     2245.65     2216.10     34.34 o
   4   7   9      725.17      749.69     19.46 o
   6   7   9      610.48      657.67     19.46 o
   1   8   9     2774.81     2770.91     38.38 o
   3   8   9     1026.88     1057.22     22.62 o
   5   8   9     2749.46     2696.78     38.15 o
   7   8   9     4216.02     4124.19     78.11 o
   2   9   9     1937.51     1910.89     37.67 o
   4   9   9      260.13      258.12     14.40 o
   6   9   9     4515.43     4528.43     52.47 o
   8   9   9     3414.13     3403.18     54.84 o
   1  10   9      138.37      135.99     13.29 o
   3  10   9      225.92      200.44     16.15 o
   5  10   9     1152.06     1052.32     30.23 o
   7  10   9      733.99      764.16     22.12 o
   9  10   9       30.34       21.96      8.48 o
   2  11   9     1133.05     1188.16     49.38 o
   4  11   9     1345.43     1244.13     32.45 o
   6  11   9     3912.02     3849.45     59.74 o
   8  11   9     3622.79     3417.58     46.15 o
  10  11   9      679.40      640.00     20.85 o
   1  12   9     1332.01     1309.59     33.24 o
   3  12   9     4307.52     4203.67     62.04 o
   5  12   9     2296.44     2152.54     55.97 o
   7  12   9     2438.64     2384.07     46.43 o
   9  12   9      431.97      355.30     17.52 o
  11  12   9      101.67       88.01      9.87 o
   2  13   9      703.68      719.04     28.36 o
   4  13   9      848.96      815.79     28.01 o
   6  13   9     1121.12     1141.58     32.45 o
   8  13   9      414.64      438.00     33.59 o
  10  13   9      109.15       94.91     10.64 o
  12  13   9      723.16      664.28     20.76 o
   1  14   9      717.42      754.26     32.57 o
   3  14   9     1340.27     1344.10     44.53 o
   5  14   9      433.14      480.23     25.78 o
   7  14   9       30.56       42.17     19.91 o
   9  14   9      260.73      239.72     16.72 o
  11  14   9        9.56       20.32      8.98 o
  13  14   9        8.43        5.79      7.62 o
   2  15   9     7749.32     7827.13    118.03 o
   4  15   9      510.36      556.98     24.37 o
   6  15   9     2102.00     2141.13     46.43 o
   8  15   9       97.23       84.66     14.65 o
  10  15   9       74.18       75.75     11.92 o
  12  15   9       23.96       18.56      9.30 o
  14  15   9      479.90      445.36     21.75 o
   1  16   9      337.50      356.21     28.40 o
   3  16   9      230.04      211.08     22.95 o
   5  16   9     2578.20     2439.02     50.19 o
   7  16   9        1.50        8.95     11.08 o
   9  16   9      126.80      152.23     14.80 o
  11  16   9      112.75      117.62     13.84 o
  13  16   9      116.68       99.88     13.22 o
  15  16   9       41.63       57.57     14.65 o
   2  17   9      626.67      639.19     33.84 o
   4  17   9      474.97      441.35     31.12 o
   6  17   9      122.36       97.66     15.51 o
   8  17   9      259.60      223.02     20.61 o
  10  17   9        4.53       -1.10      9.30 o
  12  17   9      170.06      128.02     14.30 o
  14  17   9      215.00      261.32     18.15 o
  16  17   9       18.70        0.49     11.54 o
   1  18   9      605.16      632.29     33.84 o
   3  18   9     1296.27     1266.90     46.13 o
   5  18   9      220.28      208.03     40.30 o
   7  18   9     1116.48     1178.95     40.88 o
   9  18   9      226.08      216.82     17.70 o
  11  18   9       87.77      130.11     14.80 o
  13  18   9      171.29      193.71     17.27 o
  15  18   9       67.14       44.82     16.90 o
   2  19   9       96.43       59.04     17.48 o
   4  19   9      193.37      157.73     21.71 o
   6  19   9      405.05      409.94     31.12 o
   8  19   9       15.74       14.45     11.69 o
  10  19   9      345.64      377.38     22.50 o
  12  19   9       15.33       20.76     10.42 o
  14  19   9       14.54       15.93     18.86 o
   1  20   9      104.02      106.09     20.22 o
   3  20   9       73.10       61.75     34.54 o
   5  20   9      233.85      217.65     28.78 o
   7  20   9       10.54       23.03     19.19 o
   9  20   9      152.27      142.36     15.77 o
  11  20   9       19.50       39.01     11.51 o
   2  21   9      631.47      643.10     71.00 o
   4  21   9       21.52        7.68     16.28 o
   6  21   9        3.51       -4.54     14.74 o
   8  21   9      314.49      318.03     31.12 o
  10  21   9        8.26       16.57     12.06 o
   1  22   9      223.48      283.82     29.48 o
   3  22   9      272.86      312.24     31.12 o
   5  22   9        2.30      -17.27     21.11 o
   7  22   9      170.23      206.20     27.14 o
   2  23   9       43.51       44.14     19.00 o
   4  23   9      189.84      203.69     27.14 o
   1   1  10     1369.28     1398.52     40.99 o
   0   2  10      126.42      136.28      9.59 o
   1   3  10      146.56      140.15      8.34 o
   3   3  10     2406.20     2433.25     47.43 o
   0   4  10      539.46      519.27     16.89 o
   2   4  10       11.74        2.30      5.15 o
   1   5  10      455.08      462.62     13.60 o
   3   5  10     1334.74     1389.21     25.85 o
   5   5  10     2489.28     2289.50     48.62 o
   0   6  10     3696.69     3639.58     69.08 o
   2   6  10     3344.60     3261.72     42.01 o
   4   6  10     2341.89     2409.35     50.18 o
   1   7  10       83.02       82.92      9.59 o
   3   7  10     4850.76     4927.84     65.71 o
   5   7  10      281.98      305.90     15.77 o
   7   7  10     2228.02     2230.19     51.35 o
   0   8  10     4273.97     4176.97     76.76 o
   2   8  10      622.12      605.32     23.56 o
   4   8  10     4636.35     4503.17     63.49 o
   6   8  10     3576.21     3494.37     63.15 o
   1   9  10     6946.80     7151.95     94.56 o
   3   9  10      330.46      347.14     19.94 o
   5   9  10     2285.91     2152.79     42.68 o
   7   9  10      213.60      195.07     13.84 o
   9   9  10      399.07      391.46     24.83 o
   0  10  10     1483.68     1388.77     80.59 o
   2  10  10     2370.14     2287.56     43.54 o
   4  10  10     1078.27     1117.60     31.71 o
   6  10  10     3704.51     3730.64     58.23 o
   8  10  10      562.79      555.57     19.46 o
   1  11  10     4516.37     4378.05     70.77 o
   3  11  10      487.46      468.26     24.17 o
   5  11  10     1629.24     1644.71     46.63 o
   7  11  10      922.41      966.02     30.86 o
   9  11  10      268.52      282.29     19.50 o
  11  11  10      161.13      184.55     46.05 o
   0  12  10     6560.15     6413.02    145.84 o
   2  12  10      414.60      471.41     31.81 o
   4  12  10     1172.44     1129.38     32.45 o
   6  12  10       48.74       30.70     11.08 o
   8  12  10      420.73      381.13     29.22 o
  10  12  10       80.40       74.83     13.92 o
   1  13  10      887.71      864.26     47.97 o
   3  13  10     2575.09     2515.32     49.45 o
   5  13  10      437.23      439.84     26.78 o
   7  13  10      297.57      296.07     20.68 o
   9  13  10      264.07      221.08     31.30 o
  11  13  10      134.59      134.25     15.51 o
  13  13  10       23.13       20.04     11.99 o
   0  14  10      655.83      610.22     46.05 o
   2  14  10     3539.22     3614.41     74.59 o
   4  14  10      695.63      673.25     27.27 o
   6  14  10      728.20      743.17     28.01 o
   8  14  10       40.53       45.09     12.42 o
  10  14  10       93.50       62.85     12.92 o
  12  14  10       66.79       77.78     13.92 o
   1  15  10      153.73      153.00     20.22 o
   3  15  10      110.72      122.93     19.00 o
   5  15  10      591.61      569.79     32.14 o
   7  15  10       50.28       56.29     13.29 o
   9  15  10      101.76      124.78     22.18 o
  11  15  10      311.46      343.41     24.17 o
  13  15  10       78.41       74.17     17.80 o
  15  15  10      124.43       76.76     30.70 o
   0  16  10      997.99      951.78     53.73 o
   2  16  10      847.39      850.29     37.99 o
   4  16  10     1073.15     1090.25     34.67 o
   6  16  10      230.12      254.61     21.40 o
   8  16  10      396.37      370.24     40.28 o
  10  16  10      347.81      332.86     23.56 o
  12  16  10      122.61      100.79     18.33 o
  14  16  10       71.04      121.55     16.89 o
   1  17  10      801.94      784.84     37.99 o
   3  17  10      302.44      257.36     27.14 o
   5  17  10      371.76      362.29     24.37 o
   7  17  10      436.64      433.45     26.59 o
   9  17  10      278.41      262.04     21.34 o
  11  17  10      139.98      122.27     23.65 o
  13  17  10      137.72      165.42     18.07 o
   0  18  10      867.80      882.70     57.57 o
   2  18  10      599.37      608.59     42.22 o
   4  18  10       30.05       31.05     14.74 o
   6  18  10      320.43      330.73     24.37 o
   8  18  10      158.12      134.48     24.46 o
  10  18  10       68.93       74.07     15.80 o
  12  18  10       12.37       24.80     16.77 o
   1  19  10      418.12      427.93     32.57 o
   3  19  10       32.41       59.04     17.48 o
   5  19  10      178.09      151.14     22.95 o
   7  19  10       11.58        1.13     11.69 o
   9  19  10      330.49      401.20     26.40 o
  11  19  10       16.03      -11.17     11.17 o
   0  20  10      572.19      529.62     53.73 o
   2  20  10      536.35      566.61     37.99 o
   4  20  10       47.72        8.72     14.74 o
   6  20  10      485.78      507.82     36.56 o
   8  20  10      176.84      191.61     24.49 o
  10  20  10      147.96      215.56     26.99 o
   1  21  10      548.85      585.41     39.28 o
   3  21  10      208.02      250.31     40.30 o
   5  21  10        1.11       -3.84     23.03 o
   7  21  10      188.30      184.22     27.14 o
   0  22  10       81.38       53.73     26.86 o
   2  22  10      202.53      251.14     28.40 o
   4  22  10      189.36      128.51     24.42 o
   1   2  11      189.31      178.11      7.54 o
   2   3  11      127.36      151.42      9.87 o
   1   4  11      165.46      178.59     11.51 o
   3   4  11     1379.33     1374.09     27.20 o
   2   5  11     1267.91     1298.42     38.58 o
   4   5  11     3302.40     3233.65     76.44 o
   1   6  11      420.86      484.63     17.70 o
   3   6  11     1299.73     1188.81     31.54 o
   5   6  11     1387.73     1428.56     38.78 o
   2   7  11     4791.44     4625.70     65.71 o
   4   7  11     2942.66     2797.54     71.52 o
   6   7  11      513.85      503.28     18.52 o
   1   8  11     8080.28     7911.35     93.06 o
   3   8  11     1500.97     1575.85     37.67 o
   5   8  11      844.00      825.75     28.01 o
   7   8  11      243.77      253.10     19.11 o
   2   9  11      404.36      418.10     22.83 o
   4   9  11     4217.79     3994.26    135.47 o
   6   9  11     1480.99     1337.51     37.55 o
   8   9  11      337.15      305.96     24.17 o
   1  10  11     2051.37     2072.02     43.54 o
   3  10  11      912.83      877.18     28.81 o
   5  10  11     3125.53     2972.46     72.83 o
   7  10  11       18.15       23.58      9.45 o
   9  10  11       12.34       14.17     10.17 o
   2  11  11     1033.94     1034.52     32.45 o
   4  11  11     3433.53     3304.12     56.84 o
   6  11  11      218.65      204.18     17.45 o
   8  11  11       73.52       69.78     12.50 o
  10  11  11      515.02      580.78     36.79 o
   1  12  11     5567.17     5564.16     94.98 o
   3  12  11     1214.12     1159.09     35.29 o
   5  12  11      256.62      270.36     20.61 o
   7  12  11      121.91      126.36     14.65 o
   9  12  11      223.62      236.74     40.42 o
  11  12  11       58.31       44.28     17.48 o
   2  13  11      419.67      432.23     25.05 o
   4  13  11      796.36      839.28     53.99 o
   6  13  11      361.20      318.51     22.16 o
   8  13  11       49.18       42.62     14.38 o
  10  13  11      105.83       83.23     14.65 o
  12  13  11       22.42       22.71     36.46 o
   1  14  11      145.72      136.27     21.71 o
   3  14  11      426.28      448.87     25.78 o
   5  14  11      499.20      525.12     31.82 o
   7  14  11      862.18      894.56     49.67 o
   9  14  11      420.92      410.76     25.05 o
  11  14  11      335.73      350.16     33.69 o
  13  14  11       40.16       50.48     17.48 o
   2  15  11      533.59      517.39     35.28 o
   4  15  11      657.34      669.86     28.01 o
   6  15  11      424.35      418.12     41.66 o
   8  15  11     1517.77     1523.15     41.32 o
  10  15  11      101.09      109.20     16.15 o
  12  15  11      282.56      309.29     25.70 o
  14  15  11      312.84      390.00     35.28 o
   1  16  11      295.24      273.84     27.14 o
   3  16  11       62.72       64.15     32.62 o
   5  16  11      681.96      671.81     28.81 o
   7  16  11       75.21       70.61     13.92 o
   9  16  11      267.94      269.09     22.16 o
  11  16  11       99.78       93.06     16.15 o
  13  16  11       20.89        5.76     17.27 o
   2  17  11       73.79       72.72     19.19 o
   4  17  11      101.32       92.78     21.11 o
   6  17  11      106.19      101.45     31.15 o
   8  17  11      354.86      325.22     38.23 o
  10  17  11      107.04      138.05     17.45 o
  12  17  11      590.58      631.74     35.83 o
   1  18  11      312.34      337.66     29.85 o
   3  18  11      170.05      180.38     24.42 o
   5  18  11       40.19       48.71     17.48 o
   7  18  11      265.08      214.40     20.61 o
   9  18  11       51.01       66.89     14.65 o
  11  18  11      211.58      228.49     21.94 o
   2  19  11       11.37        3.84     15.35 o
   4  19  11      173.93      170.43     55.65 o
   6  19  11       18.06       28.78     16.28 o
   8  19  11       23.69       17.91     18.69 o
   1  20  11       19.98       13.43     16.28 o
   3  20  11      196.11      194.65     27.14 o
   5  20  11       26.14       13.75     21.11 o
   7  20  11       79.10       82.51     21.21 o
   2  21  11       14.43        4.54     14.74 o
   0   0  12     2406.21     2318.05     69.08 o
   0   2  12     1001.61      952.02     25.78 o
   2   2  12      777.52      695.50     32.77 o
   1   3  12     1076.76     1018.50     23.46 o
   0   4  12      308.29      234.67     19.00 o
   2   4  12     1030.05      948.43     23.46 o
   4   4  12      642.47      574.09     28.78 o
   1   5  12     3302.27     2908.35     41.71 o
   3   5  12     2448.07     2420.34     45.02 o
   0   6  12      644.33      610.31     29.85 o
   2   6  12      429.25      369.39     20.61 o
   4   6  12      888.90      889.29     28.01 o
   6   6  12     3329.64     3404.16     99.78 o
   1   7  12       98.54       93.89     11.51 o
   3   7  12       91.61       80.12     12.42 o
   5   7  12       94.69      105.70     14.65 o
   0   8  12     1928.57     1811.46     48.85 o
   2   8  12     1651.32     1616.30     38.37 o
   4   8  12      671.56      608.97     25.05 o
   6   8  12      107.68      114.19     14.65 o
   8   8  12      708.86      679.30     46.05 o
   1   9  12      689.61      701.58     28.01 o
   3   9  12      687.78      727.63     27.27 o
   5   9  12      554.08      505.70     23.56 o
   7   9  12      254.97      256.32     19.70 o
   0  10  12     2290.85     2241.29     80.59 o
   2  10  12      894.89      861.03     29.49 o
   4  10  12     1227.25     1125.10     36.33 o
   6  10  12      289.40      329.99     21.34 o
   8  10  12       17.31       30.18     10.63 o
  10  10  12      367.49      399.13     46.05 o
   1  11  12      479.03      586.82     27.27 o
   3  11  12     1079.52     1064.80     33.93 o
   5  11  12      109.12      149.77     16.15 o
   7  11  12     1037.46     1112.79     51.60 o
   9  11  12      180.94      220.08     25.67 o
   0  12  12       89.24       99.78     26.86 o
   2  12  12     2075.48     2084.22     46.53 o
   4  12  12      276.25      273.18     39.97 o
   6  12  12     1021.60      999.64     32.45 o
   8  12  12      107.53      117.20     15.51 o
  10  12  12       70.10       50.78     17.48 o
  12  12  12      195.30      188.05     34.54 o
   1  13  12      868.26      805.21     49.89 o
   3  13  12      561.19      599.39     42.68 o
   5  13  12       33.47       30.25     11.69 o
   7  13  12      927.60      929.29     31.71 o
   9  13  12      130.87      145.33     16.89 o
  11  13  12      189.96      246.79     53.73 o
   0  14  12     2787.32     2993.51     99.78 o
   2  14  12       86.24       93.55     19.00 o
   4  14  12      262.92      270.97     21.34 o
   6  14  12      263.80      279.56     22.16 o
   8  14  12      661.48      692.80     29.49 o
  10  14  12      224.37      270.95     22.16 o
  12  14  12        0.26       -1.92     16.28 o
   1  15  12      614.15      626.72     35.28 o
   3  15  12       27.74       24.95     24.95 o
   5  15  12      110.76      101.71     22.16 o
   7  15  12      273.21      260.05     36.87 o
   9  15  12      257.34      238.36     21.61 o
  11  15  12      285.82      310.38     31.12 o
   0  16  12      514.24      537.30     49.89 o
   2  16  12      309.92      325.22     29.85 o
   4  16  12      129.96      169.56     32.62 o
   6  16  12      356.59      383.71     33.49 o
   8  16  12      187.04      196.40     20.61 o
  10  16  12      132.35      131.55     20.15 o
   1  17  12       21.85       24.42     14.74 o
   3  17  12      209.18      225.81     25.67 o
   5  17  12      540.92      617.49     35.96 o
   7  17  12      280.72      322.45     25.05 o
   9  17  12      239.76      206.93     21.34 o
   0  18  12       88.18      115.13     30.70 o
   2  18  12       64.65       78.90     40.30 o
   4  18  12      439.16      484.86     36.56 o
   6  18  12       46.15       73.43     36.46 o
   1  19  12       74.51       95.55     24.95 o
   3  19  12      561.22      575.34     51.81 o
   5  19  12      109.65       93.73     20.22 o
   1   2  13      461.48      455.70     17.27 o
   2   3  13     2271.20     2134.28     51.56 o
   1   4  13        4.72       -9.15      9.97 o
   3   4  13      667.26      673.59     32.57 o
   2   5  13      664.74      588.07     23.56 o
   4   5  13      435.99      411.84     28.78 o
   1   6  13     1134.37     1080.03     26.86 o
   3   6  13      222.19      175.29     16.15 o
   5   6  13      339.04      326.62     27.14 o
   2   7  13      669.18      629.01     24.37 o
   4   7  13      504.19      542.09     24.83 o
   6   7  13      313.66      293.91     27.14 o
   1   8  13     1149.15     1051.41     31.71 o
   3   8  13      749.66      744.15     28.01 o
   5   8  13      139.68      111.83     19.00 o
   7   8  13       77.62       76.76     16.28 o
   2   9  13      486.53      458.79     24.37 o
   4   9  13      185.10      199.35     17.45 o
   6   9  13       24.42       19.19     13.57 o
   8   9  13       29.36       17.27     13.57 o
   1  10  13      137.57      153.79     16.15 o
   3  10  13      567.70      596.02     34.10 o
   5  10  13       23.78       19.81     10.63 o
   7  10  13       16.34       14.92     11.99 o
   9  10  13       68.20       79.66     34.54 o
   2  11  13      911.64      959.06     31.71 o
   4  11  13      286.44      291.26     22.52 o
   6  11  13       34.93       32.35     14.86 o
   8  11  13      109.79      119.40     30.70 o
  10  11  13        1.94      -15.35     17.27 o
   1  12  13      437.55      477.68     53.73 o
   3  12  13      224.97      240.37     32.90 o
   5  12  13      731.88      787.36     30.23 o
   7  12  13      154.61      126.68     16.15 o
   9  12  13      272.67      307.79     29.85 o
  11  12  13       53.78       39.56     17.48 o
   2  13  13      145.56      176.94     32.62 o
   4  13  13      393.74      375.10     25.05 o
   6  13  13       56.31       31.83     11.69 o
   8  13  13      114.39      128.30     21.71 o
  10  13  13        4.81        2.79     14.74 o
  12  13  13       87.76       67.55     20.22 o
   1  14  13       41.26       42.81     17.48 o
   3  14  13       19.58       19.19     13.57 o
   5  14  13       96.77       97.64     15.78 o
   7  14  13      110.12      127.44     16.89 o
   9  14  13      171.10      200.97     25.67 o
  11  14  13        1.89      -15.35     15.35 o
   2  15  13       89.95      132.66     21.71 o
   4  15  13      505.27      597.08     65.65 o
   6  15  13      373.69      422.70     26.59 o
   8  15  13      210.41      221.00     20.61 o
   1  16  13       90.12      109.82     20.22 o
   3  16  13      129.74      114.81     21.71 o
   5  16  13      139.61      159.13     19.42 o
   7  16  13      113.42      120.09     17.45 o
   2  17  13      357.49      381.72     33.84 o
   4  17  13       38.92       57.57     17.48 o
   1   3  14      417.11      382.21     39.43 o
   3   3  14      283.07      260.97     34.54 o
   0   4  14       63.64       77.25     13.57 o
   2   4  14       30.89       19.19     10.86 o
   1   5  14      299.91      277.90     19.94 o
   3   5  14       50.56       64.80     14.74 o
   5   5  14      524.89      556.49     46.05 o
   0   6  14      312.99      321.60     25.67 o
   2   6  14      499.10      445.49     29.85 o
   4   6  14       18.97       16.63     11.99 o
   1   7  14      285.51      267.20     19.11 o
   3   7  14      104.38       90.13     17.48 o
   5   7  14      263.82      289.77     27.14 o
   7   7  14      160.92      145.84     26.86 o
   0   8  14      372.88      360.76     38.38 o
   2   8  14      114.84      110.09     14.65 o
   4   8  14       58.83       39.42     14.74 o
   6   8  14       29.98       38.21     32.62 o
   1   9  14      233.57      241.73     19.11 o
   3   9  14       21.47       -2.37     15.03 o
   5   9  14       27.03       24.77     23.03 o
   7   9  14       57.64       70.28     17.48 o
   9   9  14       72.85      115.13     30.70 o
   0  10  14      240.24      310.86     38.38 o
   2  10  14      127.78      126.88     15.51 o
   4  10  14       60.10       64.13     13.29 o
   6  10  14      437.38      457.68     46.05 o
   8  10  14       68.30      100.37     23.03 o
   1  11  14      164.74      184.54     21.71 o
   3  11  14        7.97        5.21      9.45 o
   5  11  14      181.16      171.99     51.81 o
   7  11  14       90.59       82.78     19.00 o
   9  11  14      336.72      428.13     35.28 o
  11  11  14       67.06      126.65     34.54 o
   0  12  14       92.06       57.57     23.03 o
   2  12  14        2.25      -10.86     10.86 o
   4  12  14      114.89      122.54     16.89 o
   6  12  14      100.49      138.43     21.71 o
   8  12  14       83.91      105.13     20.22 o
  10  12  14        4.72       13.43     16.28 o
   1  13  14       16.84        9.59     13.57 o
   3  13  14       73.98       75.58     24.95 o
   5  13  14      304.65      335.67     25.05 o
   7  13  14      368.60      342.84     31.12 o
   0  14  14      150.37      149.68     30.70 o
   2  14  14      105.24       91.21     19.00 o
   4  14  14      122.81      120.47     17.73 o
   6  14  14      110.50      134.32     19.11 o
   1  15  14      101.06       87.78     19.00 o
   3  15  14       14.64        0.35     17.27 o
   2   3  15       62.15       88.27     23.03 o
   1   4  15       40.78       30.70     15.35 o
   3   4  15       10.64       26.01     24.95 o
   2   5  15       90.29       90.39     17.27 o
   4   5  15      143.40      182.80     21.71 o
   1   6  15       12.45       20.89     19.19 o
   3   6  15        9.39       40.30     17.27 o
   5   6  15      219.12      206.57     22.95 o
   2   7  15      109.22      157.44     19.00 o
   4   7  15        2.28        1.92     10.86 o
   6   7  15      183.28      196.93     24.42 o
   1   8  15       36.68       29.23     10.17 o
   3   8  15      100.31      130.49     19.00 o
   5   8  15      181.41      207.31     24.42 o
   7   8  15       23.61       21.11     13.57 o
   2   9  15      275.35      342.77     28.40 o
   4   9  15        8.61        7.68     17.27 o
   6   9  15      133.10      191.97     24.42 o
   8   9  15      191.49      206.35     28.78 o
   1  10  15      135.93      139.91     20.22 o
   3  10  15       26.71       51.50     28.78 o
   5  10  15      109.73      142.35     22.95 o
   7  10  15      458.18      533.10     37.99 o
   2  11  15       45.32       50.24     17.27 o
   4  11  15      159.80      157.35     21.71 o
   6  11  15       30.88       23.03     16.28 o
   1  12  15       97.32      113.57     20.22 o
   3  12  15       21.10       15.35     11.08 o
   4   4  16      121.70      134.32     26.86 o
   3   5  16      235.29      252.73     25.67 o
   2   6  16      194.79      291.68     38.38 o
   4   6  16       30.78       23.79     34.54 o
   6   6  16      284.21      303.19     42.22 o
   3   7  16        2.55       -4.26     13.43 o
   5   7  16       75.95       85.43     19.00 o
   2   8  16      201.04      306.33     28.40 o
   4   8  16      116.14      101.26     20.22 o
   1   9  16       28.53       26.86     19.19 o
 
